# Supplementary material for: N-Methyl­pyrrolidine-1-carbothio­amide
Source: Acta Crystallogr Sect E Struct Rep Online. 2012 May 12;68(Pt 6):o1706. doi: 10.1107/S1600536812020971 (PMC3379299; doi:10.1107/S1600536812020971)
Supplement: Supplementary file 1 [file e-68-o1706-sup1.cif]

##############################################################################
#                                                                            #
# This CIF contains the data in a paper accepted for publication in          #
# Acta Crystallographica Section E. It conforms to the requirements of       #
# Notes for Authors for Acta Crystallographica Section E, and has been       #
# peer reviewed under the auspices of the IUCr Commission on Journals.       #
#                                                                            #
# Full details of the Crystallographic Information File format               #
# are given in the paper "The Crystallographic Information File (CIF):       #
# a New Standard Archive File for Crystallography" by S. R. Hall, F. H.      #
# Allen and I. D. Brown [Acta Cryst. (1991), A47, 655-685].                  #
#                                                                            #
# The current version of the core CIF dictionary is obtainable from          #
# ftp://ftp.iucr.org/pub/cif_core.dic.                                       #
#                                                                            #
# Software is freely available for graphical display of the structure(s)     #
# in this CIF. For information consult the CIF software page                 #
# http://www.iucr.org/resources/cif/software.                                #
#                                                                            #
# This file may be used for bona fide research purposes within the           #
# scientific community so long as proper attribution is given to the journal # 
# article from which it was obtained.                                        #
#                                                                            #
##############################################################################
data_global
_audit_creation_method     ?
_journal_date_recd_electronic     2012-05-05
_journal_date_accepted     2012-05-08
_journal_name_full     'Acta Crystallographica, Section E'
_journal_year     2012
_journal_volume     68
_journal_issue      6
_journal_page_first     o1706
_journal_page_last     o1706
_journal_paper_category     QO
_journal_paper_doi     10.1107/S1600536812020971
_journal_coeditor_code     BQ2355
_publ_contact_author
;
Muhammad Nawaz Tahir
University of Sargodha
Department of Physics
Sargodha
Pakistan
;
_publ_contact_author_email     'dmntahir_uos@yahoo.com'
_publ_contact_author_fax     '0092 48 32 22 121'
_publ_contact_author_phone     '0092 48 92 30 914'
_publ_section_title
;
<i>N</i>-Methylpyrrolidine-1-carbothioamide
;
loop_
    _publ_author_name
    _publ_author_address
    'Umar, M. Naveed'
;
Department of Chemistry
University of Malakand
Pakistan
;
    'Tahir, M. Nawaz'
;
University of Sargodha
Department of Physics
Sargodha
Pakistan
;
    'Shoaib, Mohammad'
;
Department of Pharmacy
University of Malakand
Pakistan
;
    'Akbar Ali'
;
Department of Chemistry
University of Malakand
Pakistan
;
    'Imran Khan'
;
Department of Biotechnology
University of Malakand
Pakistan
;
data_I
_audit_creation_method     SHELXL-97
_chemical_name_systematic
;
<i>N</i>-Methylpyrrolidine-1-carbothioamide
;
_chemical_name_common     ?
_chemical_formula_moiety     'C6 H12 N2 S'
_chemical_formula_sum     'C6 H12 N2 S'
_chemical_formula_iupac     'C6 H12 N2 S'
_chemical_formula_weight     144.25
_symmetry_cell_setting     triclinic
_symmetry_space_group_name_H-M     'P -1'
_symmetry_space_group_name_Hall     '-P 1'
loop_
    _symmetry_equiv_pos_site_id
    _symmetry_equiv_pos_as_xyz
    1 x,y,z
    2 -x,-y,-z
_cell_length_a     8.616(2)
_cell_length_b     9.077(2)
_cell_length_c     10.796(3)
_cell_angle_alpha     73.725(14)
_cell_angle_beta     86.656(15)
_cell_angle_gamma     76.177(16)
_cell_volume     787.0(3)
_cell_formula_units_Z     4
_cell_measurement_reflns_used     1204
_cell_measurement_theta_min     2.40
_cell_measurement_theta_max     26.00
_cell_measurement_temperature     296(2)
_exptl_crystal_description     prism
_exptl_crystal_colour     colorless
_exptl_crystal_size_max     0.30
_exptl_crystal_size_mid     0.25
_exptl_crystal_size_min     0.20
_exptl_crystal_density_diffrn     1.217
_exptl_crystal_density_meas     ?
_exptl_crystal_density_method     'not measured'
_exptl_crystal_F_000     312
_exptl_absorpt_coefficient_mu     0.329
_exptl_absorpt_correction_type     multi-scan
_exptl_absorpt_process_details     '(SADABS; Bruker, 2005)'
_exptl_absorpt_correction_T_min     0.957
_exptl_absorpt_correction_T_max     0.966
_exptl_special_details
;
;
_diffrn_ambient_temperature     296(2)
_diffrn_radiation_type     MoK\a
_diffrn_radiation_wavelength     0.71073
_diffrn_radiation_source     'fine-focus sealed tube'
_diffrn_radiation_monochromator     graphite
_diffrn_measurement_device_type     'Bruker Kappa APEXII CCD'
_diffrn_measurement_method     \w
_diffrn_detector_area_resol_mean     8.10
_diffrn_reflns_number     9119
_diffrn_reflns_av_R_equivalents     0.0668
_diffrn_reflns_av_sigmaI/netI     0.0737
_diffrn_reflns_theta_min     2.40
_diffrn_reflns_theta_max     24.99
_diffrn_reflns_theta_full     24.99
_diffrn_measured_fraction_theta_max     0.976
_diffrn_measured_fraction_theta_full     0.976
_diffrn_reflns_limit_h_min     -10
_diffrn_reflns_limit_h_max     10
_diffrn_reflns_limit_k_min     -11
_diffrn_reflns_limit_k_max     11
_diffrn_reflns_limit_l_min     -13
_diffrn_reflns_limit_l_max     13
_diffrn_standards_number     0
_diffrn_standards_interval_count     ?
_diffrn_standards_interval_time     ?
_diffrn_standards_decay_%     ?
_refine_special_details
;
Refinement of <i>F</i>^2^ against ALL reflections. The weighted <i>R</i>-factor
<i>wR</i> and goodness of fit <i>S</i> are based on <i>F</i>^2^, conventional
<i>R</i>-factors <i>R</i> are based on <i>F</i>, with <i>F</i> set to zero for
negative <i>F</i>^2^. The threshold expression of <i>F</i>^2^ >
\s(<i>F</i>^2^) is used only for calculating <i>R</i>-factors(gt) <i>etc</i>.
and is not relevant to the choice of reflections for refinement.
<i>R</i>-factors based on <i>F</i>^2^ are statistically about twice as large
as those based on <i>F</i>, and <i>R</i>- factors based on ALL data will be
even larger.
;
_reflns_number_total     2699
_reflns_number_gt     1385
_reflns_threshold_expression     I>3\s(I)
_refine_ls_structure_factor_coef     Fsqd
_refine_ls_matrix_type     full
_refine_ls_R_factor_all     0.1406
_refine_ls_R_factor_gt     0.0787
_refine_ls_wR_factor_gt     0.1997
_refine_ls_wR_factor_ref     0.2618
_refine_ls_goodness_of_fit_ref     1.042
_refine_ls_restrained_S_all     1.042
_refine_ls_number_reflns     2699
_refine_ls_number_parameters     165
_refine_ls_number_restraints     0
_refine_ls_hydrogen_treatment     constr
_refine_ls_weighting_scheme     calc
_refine_ls_weighting_details
         'calc w=1/[\s^2^(Fo^2^)+(0.1268P)^2^+0.3916P] where P=(Fo^2^+2Fc^2^)/3'
_atom_sites_solution_hydrogens     geom
_atom_sites_solution_primary     direct
_atom_sites_solution_secondary     difmap
_refine_ls_shift/su_max     0.000
_refine_ls_shift/su_mean     0.000
_refine_diff_density_max     0.432
_refine_diff_density_min     -0.327
loop_
    _atom_type_symbol
    _atom_type_description
    _atom_type_scat_dispersion_real
    _atom_type_scat_dispersion_imag
    _atom_type_scat_source
    'C' 'C' 0.0033 0.0016
                         'International Tables Vol C Tables 4.2.6.8 and 6.1.1.4'
    'H' 'H' 0.0000 0.0000
                         'International Tables Vol C Tables 4.2.6.8 and 6.1.1.4'
    'N' 'N' 0.0061 0.0033
                         'International Tables Vol C Tables 4.2.6.8 and 6.1.1.4'
    'S' 'S' 0.1246 0.1234
                         'International Tables Vol C Tables 4.2.6.8 and 6.1.1.4'
_computing_data_collection     'APEX2 (Bruker, 2007)'
_computing_cell_refinement     'SAINT (Bruker, 2007)'
_computing_data_reduction     'SAINT (Bruker, 2007)'
_computing_structure_solution     'SHELXS97 (Sheldrick, 2008)'
_computing_structure_refinement     'SHELXL97 (Sheldrick, 2008)'
_computing_molecular_graphics
                  'ORTEP-3 for Windows (Farrugia, 1997) and PLATON (Spek, 2009)'
_computing_publication_material
                                'WinGX (Farrugia, 1999) and PLATON (Spek, 2009)'
loop_
    _atom_site_type_symbol
    _atom_site_label
    _atom_site_fract_x
    _atom_site_fract_y
    _atom_site_fract_z
    _atom_site_U_iso_or_equiv
    _atom_site_adp_type
    _atom_site_calc_flag
    _atom_site_refinement_flags
    _atom_site_occupancy
    _atom_site_symmetry_multiplicity
    _atom_site_disorder_assembly
    _atom_site_disorder_group
    C C1 0.4239(8) 0.1340(7) 0.3083(6) 0.101(2) Uani d . 1 1 . .
    H H1A 0.3186 0.1209 0.3350 0.151 Uiso calc R 1 1 . .
    H H1B 0.4965 0.0862 0.3803 0.151 Uiso calc R 1 1 . .
    H H1C 0.4586 0.0844 0.2406 0.151 Uiso calc R 1 1 . .
    C C2 0.3360(6) 0.3972(7) 0.1594(5) 0.0699(14) Uani d . 1 1 . .
    C C3 0.2574(7) 0.6685(8) 0.0191(5) 0.0913(18) Uani d . 1 1 . .
    H H3A 0.2961 0.6484 -0.0622 0.110 Uiso calc R 1 1 . .
    H H3B 0.1437 0.6732 0.0248 0.110 Uiso calc R 1 1 . .
    C C4 0.2906(12) 0.8143(10) 0.0304(9) 0.153(3) Uani d . 1 1 . .
    H H4A 0.3452 0.8611 -0.0463 0.184 Uiso calc R 1 1 . .
    H H4B 0.1906 0.8885 0.0365 0.184 Uiso calc R 1 1 . .
    C C5 0.3868(11) 0.7860(8) 0.1411(7) 0.123(3) Uani d . 1 1 . .
    H H5A 0.3265 0.8361 0.2030 0.148 Uiso calc R 1 1 . .
    H H5B 0.4801 0.8297 0.1166 0.148 Uiso calc R 1 1 . .
    C C6 0.4365(7) 0.6143(7) 0.1987(5) 0.0846(17) Uani d . 1 1 . .
    H H6A 0.4123 0.5869 0.2900 0.101 Uiso calc R 1 1 . .
    H H6B 0.5503 0.5764 0.1880 0.101 Uiso calc R 1 1 . .
    C C7 0.0612(8) 0.8849(7) 0.7020(6) 0.0905(18) Uani d . 1 1 . .
    H H7A 0.1661 0.8968 0.7156 0.136 Uiso calc R 1 1 . .
    H H7B -0.0082 0.9109 0.7695 0.136 Uiso calc R 1 1 . .
    H H7C 0.0199 0.9542 0.6202 0.136 Uiso calc R 1 1 . .
    C C8 0.1664(6) 0.6492(6) 0.6253(4) 0.0668(14) Uani d . 1 1 . .
    C C9 0.2534(7) 0.4014(7) 0.5615(5) 0.0791(15) Uani d . 1 1 . .
    H H9A 0.3672 0.3846 0.5754 0.095 Uiso calc R 1 1 . .
    H H9B 0.2292 0.4497 0.4704 0.095 Uiso calc R 1 1 . .
    C C10 0.2012(10) 0.2515(9) 0.6076(8) 0.126(3) Uani d . 1 1 . .
    H H10A 0.1297 0.2437 0.5447 0.151 Uiso calc R 1 1 . .
    H H10B 0.2930 0.1627 0.6193 0.151 Uiso calc R 1 1 . .
    C C11 0.1210(11) 0.2487(8) 0.7269(7) 0.125(3) Uani d . 1 1 . .
    H H11A 0.1933 0.1864 0.7980 0.150 Uiso calc R 1 1 . .
    H H11B 0.0307 0.2009 0.7314 0.150 Uiso calc R 1 1 . .
    C C12 0.0651(7) 0.4120(6) 0.7365(5) 0.0768(15) Uani d . 1 1 . .
    H H12A -0.0481 0.4515 0.7165 0.092 Uiso calc R 1 1 . .
    H H12B 0.0846 0.4183 0.8222 0.092 Uiso calc R 1 1 . .
    N N1 0.4210(5) 0.2971(5) 0.2626(4) 0.0771(13) Uani d . 1 1 . .
    H H1 0.4775 0.3348 0.3037 0.093 Uiso calc R 1 1 . .
    N N2 0.3437(5) 0.5463(6) 0.1280(4) 0.0739(12) Uani d . 1 1 . .
    N N3 0.0697(5) 0.7250(5) 0.7032(4) 0.0746(12) Uani d . 1 1 . .
    H H4 0.0100 0.6740 0.7564 0.089 Uiso calc R 1 1 . .
    N N4 0.1603(5) 0.5002(5) 0.6404(4) 0.0677(11) Uani d . 1 1 . .
    S S1 0.22218(19) 0.3304(2) 0.07310(14) 0.0932(6) Uani d . 1 1 . .
    S S2 0.28575(19) 0.74016(18) 0.51593(13) 0.0881(6) Uani d . 1 1 . .
loop_
    _atom_site_aniso_label
    _atom_site_aniso_U_11
    _atom_site_aniso_U_22
    _atom_site_aniso_U_33
    _atom_site_aniso_U_12
    _atom_site_aniso_U_13
    _atom_site_aniso_U_23
    C1 0.122(5) 0.099(5) 0.083(4) -0.026(4) -0.013(4) -0.024(4)
    C2 0.071(3) 0.102(4) 0.040(3) -0.018(3) 0.003(2) -0.027(3)
    C3 0.087(4) 0.116(5) 0.060(3) -0.020(4) -0.009(3) -0.007(3)
    C4 0.202(10) 0.116(6) 0.127(7) -0.046(6) -0.058(7) 0.007(5)
    C5 0.180(8) 0.100(5) 0.095(5) -0.040(5) -0.017(5) -0.025(4)
    C6 0.102(4) 0.107(5) 0.052(3) -0.030(4) -0.004(3) -0.027(3)
    C7 0.115(5) 0.085(4) 0.078(4) -0.024(3) 0.000(3) -0.032(3)
    C8 0.071(3) 0.088(4) 0.042(3) -0.018(3) -0.014(2) -0.016(3)
    C9 0.081(4) 0.100(4) 0.061(3) -0.013(3) -0.001(3) -0.035(3)
    C10 0.154(7) 0.104(5) 0.136(7) -0.036(5) 0.023(6) -0.061(5)
    C11 0.187(8) 0.088(5) 0.109(6) -0.044(5) 0.038(5) -0.036(4)
    C12 0.093(4) 0.096(4) 0.050(3) -0.038(3) 0.000(3) -0.021(3)
    N1 0.088(3) 0.093(3) 0.054(3) -0.023(3) -0.011(2) -0.022(2)
    N2 0.081(3) 0.098(3) 0.041(2) -0.020(3) -0.009(2) -0.017(2)
    N3 0.090(3) 0.086(3) 0.055(3) -0.031(2) 0.008(2) -0.023(2)
    N4 0.083(3) 0.080(3) 0.045(2) -0.021(2) -0.001(2) -0.023(2)
    S1 0.0962(12) 0.1408(15) 0.0594(9) -0.0374(10) -0.0056(8) -0.0447(9)
    S2 0.0935(12) 0.1108(13) 0.0601(9) -0.0357(9) 0.0018(8) -0.0135(8)
_geom_special_details
;
 All esds (except the esd in the dihedral angle between two l.s. planes)
 are estimated using the full covariance matrix.  The cell esds are taken
 into account individually in the estimation of esds in distances, angles
 and torsion angles; correlations between esds in cell parameters are only
 used when they are defined by crystal symmetry.  An approximate (isotropic)
 treatment of cell esds is used for estimating esds involving l.s. planes.
;
loop_
    _geom_bond_atom_site_label_1
    _geom_bond_atom_site_label_2
    _geom_bond_site_symmetry_2
    _geom_bond_distance
    _geom_bond_publ_flag
    C1 N1 . 1.418(7) ?
    C1 H1A . 0.9600 ?
    C1 H1B . 0.9600 ?
    C1 H1C . 0.9600 ?
    C2 N2 . 1.316(6) ?
    C2 N1 . 1.346(6) ?
    C2 S1 . 1.705(5) ?
    C3 C4 . 1.457(9) ?
    C3 N2 . 1.464(7) ?
    C3 H3A . 0.9700 ?
    C3 H3B . 0.9700 ?
    C4 C5 . 1.423(10) ?
    C4 H4A . 0.9700 ?
    C4 H4B . 0.9700 ?
    C5 C6 . 1.473(8) ?
    C5 H5A . 0.9700 ?
    C5 H5B . 0.9700 ?
    C6 N2 . 1.474(6) ?
    C6 H6A . 0.9700 ?
    C6 H6B . 0.9700 ?
    C7 N3 . 1.432(6) ?
    C7 H7A . 0.9600 ?
    C7 H7B . 0.9600 ?
    C7 H7C . 0.9600 ?
    C8 N4 . 1.330(6) ?
    C8 N3 . 1.358(6) ?
    C8 S2 . 1.688(5) ?
    C9 N4 . 1.475(6) ?
    C9 C10 . 1.480(9) ?
    C9 H9A . 0.9700 ?
    C9 H9B . 0.9700 ?
    C10 C11 . 1.422(10) ?
    C10 H10A . 0.9700 ?
    C10 H10B . 0.9700 ?
    C11 C12 . 1.476(8) ?
    C11 H11A . 0.9700 ?
    C11 H11B . 0.9700 ?
    C12 N4 . 1.462(6) ?
    C12 H12A . 0.9700 ?
    C12 H12B . 0.9700 ?
    N1 H1 . 0.8600 ?
    N3 H4 . 0.8600 ?
loop_
    _geom_angle_atom_site_label_1
    _geom_angle_atom_site_label_2
    _geom_angle_atom_site_label_3
    _geom_angle_site_symmetry_1
    _geom_angle_site_symmetry_3
    _geom_angle
    _geom_angle_publ_flag
    N1 C1 H1A . . 109.5 ?
    N1 C1 H1B . . 109.5 ?
    H1A C1 H1B . . 109.5 ?
    N1 C1 H1C . . 109.5 ?
    H1A C1 H1C . . 109.5 ?
    H1B C1 H1C . . 109.5 ?
    N2 C2 N1 . . 118.2(4) ?
    N2 C2 S1 . . 121.6(4) ?
    N1 C2 S1 . . 120.2(4) ?
    C4 C3 N2 . . 104.4(5) ?
    C4 C3 H3A . . 110.9 ?
    N2 C3 H3A . . 110.9 ?
    C4 C3 H3B . . 110.9 ?
    N2 C3 H3B . . 110.9 ?
    H3A C3 H3B . . 108.9 ?
    C5 C4 C3 . . 111.2(6) ?
    C5 C4 H4A . . 109.4 ?
    C3 C4 H4A . . 109.4 ?
    C5 C4 H4B . . 109.4 ?
    C3 C4 H4B . . 109.4 ?
    H4A C4 H4B . . 108.0 ?
    C4 C5 C6 . . 108.3(6) ?
    C4 C5 H5A . . 110.0 ?
    C6 C5 H5A . . 110.0 ?
    C4 C5 H5B . . 110.0 ?
    C6 C5 H5B . . 110.0 ?
    H5A C5 H5B . . 108.4 ?
    C5 C6 N2 . . 104.9(5) ?
    C5 C6 H6A . . 110.8 ?
    N2 C6 H6A . . 110.8 ?
    C5 C6 H6B . . 110.8 ?
    N2 C6 H6B . . 110.8 ?
    H6A C6 H6B . . 108.8 ?
    N3 C7 H7A . . 109.5 ?
    N3 C7 H7B . . 109.5 ?
    H7A C7 H7B . . 109.5 ?
    N3 C7 H7C . . 109.5 ?
    H7A C7 H7C . . 109.5 ?
    H7B C7 H7C . . 109.5 ?
    N4 C8 N3 . . 115.8(5) ?
    N4 C8 S2 . . 122.6(4) ?
    N3 C8 S2 . . 121.6(4) ?
    N4 C9 C10 . . 103.7(5) ?
    N4 C9 H9A . . 111.0 ?
    C10 C9 H9A . . 111.0 ?
    N4 C9 H9B . . 111.0 ?
    C10 C9 H9B . . 111.0 ?
    H9A C9 H9B . . 109.0 ?
    C11 C10 C9 . . 108.4(6) ?
    C11 C10 H10A . . 110.0 ?
    C9 C10 H10A . . 110.0 ?
    C11 C10 H10B . . 110.0 ?
    C9 C10 H10B . . 110.0 ?
    H10A C10 H10B . . 108.4 ?
    C10 C11 C12 . . 108.9(6) ?
    C10 C11 H11A . . 109.9 ?
    C12 C11 H11A . . 109.9 ?
    C10 C11 H11B . . 109.9 ?
    C12 C11 H11B . . 109.9 ?
    H11A C11 H11B . . 108.3 ?
    N4 C12 C11 . . 103.6(5) ?
    N4 C12 H12A . . 111.0 ?
    C11 C12 H12A . . 111.0 ?
    N4 C12 H12B . . 111.0 ?
    C11 C12 H12B . . 111.0 ?
    H12A C12 H12B . . 109.0 ?
    C2 N1 C1 . . 124.6(5) ?
    C2 N1 H1 . . 117.7 ?
    C1 N1 H1 . . 117.7 ?
    C2 N2 C3 . . 124.3(5) ?
    C2 N2 C6 . . 125.1(4) ?
    C3 N2 C6 . . 110.6(5) ?
    C8 N3 C7 . . 123.9(5) ?
    C8 N3 H4 . . 118.0 ?
    C7 N3 H4 . . 118.0 ?
    C8 N4 C12 . . 125.5(4) ?
    C8 N4 C9 . . 123.2(4) ?
    C12 N4 C9 . . 111.3(4) ?
loop_
    _geom_torsion_atom_site_label_1
    _geom_torsion_atom_site_label_2
    _geom_torsion_atom_site_label_3
    _geom_torsion_atom_site_label_4
    _geom_torsion_site_symmetry_1
    _geom_torsion_site_symmetry_2
    _geom_torsion_site_symmetry_3
    _geom_torsion_site_symmetry_4
    _geom_torsion
    _geom_torsion_publ_flag
    N2 C3 C4 C5 . . . . -1.7(10) ?
    C3 C4 C5 C6 . . . . 6.6(11) ?
    C4 C5 C6 N2 . . . . -8.6(8) ?
    N4 C9 C10 C11 . . . . -15.4(8) ?
    C9 C10 C11 C12 . . . . 21.4(10) ?
    C10 C11 C12 N4 . . . . -17.9(8) ?
    N2 C2 N1 C1 . . . . 179.6(5) ?
    S1 C2 N1 C1 . . . . -0.3(7) ?
    N1 C2 N2 C3 . . . . -179.7(5) ?
    S1 C2 N2 C3 . . . . 0.3(7) ?
    N1 C2 N2 C6 . . . . -1.1(8) ?
    S1 C2 N2 C6 . . . . 178.8(4) ?
    C4 C3 N2 C2 . . . . 174.7(6) ?
    C4 C3 N2 C6 . . . . -4.0(7) ?
    C5 C6 N2 C2 . . . . -170.9(6) ?
    C5 C6 N2 C3 . . . . 7.8(6) ?
    N4 C8 N3 C7 . . . . 179.3(5) ?
    S2 C8 N3 C7 . . . . -1.0(7) ?
    N3 C8 N4 C12 . . . . -3.0(7) ?
    S2 C8 N4 C12 . . . . 177.3(4) ?
    N3 C8 N4 C9 . . . . 178.1(4) ?
    S2 C8 N4 C9 . . . . -1.6(6) ?
    C11 C12 N4 C8 . . . . -170.9(5) ?
    C11 C12 N4 C9 . . . . 8.1(6) ?
    C10 C9 N4 C8 . . . . -176.9(5) ?
    C10 C9 N4 C12 . . . . 4.1(6) ?
loop_
    _geom_hbond_atom_site_label_D
    _geom_hbond_atom_site_label_H
    _geom_hbond_atom_site_label_A
    _geom_hbond_site_symmetry_A
    _geom_hbond_distance_DH
    _geom_hbond_distance_HA
    _geom_hbond_distance_DA
    _geom_hbond_angle_DHA
    N1 H1 S2 2_666 0.86 2.73 3.472(5) 144.8
    N3 H4 S1 2_566 0.86 2.64 3.410(5) 150.0
    C12 H12B S1 1_556 0.97 2.84 3.765(5) 158.8
_iucr_refine_instructions_details
;
TITL CUOM_0m in P-1
CELL  0.71073   8.6158   9.0766  10.7962   73.725   86.656   76.177
ZERR     2.00   0.0021   0.0022   0.0025    0.014    0.015    0.016
LATT   1
SFAC  C    H    N    S
UNIT  24   48   8    4
MERG   2
OMIT    -4.00  50.00
omit -3   7   8
MPLA 4 S1 C2 N1 C1
MPLA  5 N2 C3 C4 C5 C6
MPLA  S2 C8 N3 C7
MPLA 5 N4 C9 C10 C11 C12
eqiv $1 -x+1, -y+1, -z+1
eqiv $2 -x, -y+1, -z+1
eqiv $3 x, y, z+1
htab n1 s2_$1
htab n3 s1_$2
htab c12 s1_$3
FMAP   2
PLAN    3
ACTA
BOND
BOND   $H
CONF
L.S.  10
TEMP    23.00
WGHT    0.126800    0.391600
FVAR       0.27194
C1    1    0.423900    0.133995    0.308319    11.00000    0.12178    0.09898 =
         0.08309   -0.02431   -0.01312   -0.02620
AFIX 137
H1A   2    0.318612    0.120927    0.334971    11.00000   -1.50000
H1B   2    0.496463    0.086232    0.380336    11.00000   -1.50000
H1C   2    0.458574    0.084386    0.240582    11.00000   -1.50000
AFIX   0
C2    1    0.336041    0.397223    0.159429    11.00000    0.07128    0.10229 =
         0.03968   -0.02735    0.00288   -0.01796
C3    1    0.257442    0.668471    0.019089    11.00000    0.08660    0.11619 =
         0.05974   -0.00681   -0.00913   -0.02045
AFIX  23
H3A   2    0.296142    0.648446   -0.062208    11.00000   -1.20000
H3B   2    0.143660    0.673227    0.024783    11.00000   -1.20000
AFIX   0
C4    1    0.290553    0.814316    0.030415    11.00000    0.20231    0.11594 =
         0.12741    0.00726   -0.05809   -0.04562
AFIX  23
H4A   2    0.345193    0.861086   -0.046311    11.00000   -1.20000
H4B   2    0.190572    0.888501    0.036524    11.00000   -1.20000
AFIX   0
C5    1    0.386837    0.786049    0.141086    11.00000    0.18038    0.10033 =
         0.09494   -0.02480   -0.01741   -0.04038
AFIX  23
H5A   2    0.326461    0.836098    0.203026    11.00000   -1.20000
H5B   2    0.480085    0.829693    0.116590    11.00000   -1.20000
AFIX   0
C6    1    0.436539    0.614262    0.198733    11.00000    0.10153    0.10690 =
         0.05232   -0.02679   -0.00444   -0.03049
AFIX  23
H6A   2    0.412256    0.586884    0.290048    11.00000   -1.20000
H6B   2    0.550335    0.576376    0.188008    11.00000   -1.20000
AFIX   0
C7    1    0.061178    0.884888    0.702030    11.00000    0.11516    0.08474 =
         0.07797   -0.03200   -0.00002   -0.02374
AFIX 137
H7A   2    0.166103    0.896800    0.715635    11.00000   -1.50000
H7B   2   -0.008184    0.910860    0.769509    11.00000   -1.50000
H7C   2    0.019898    0.954195    0.620159    11.00000   -1.50000
AFIX   0
C8    1    0.166414    0.649161    0.625252    11.00000    0.07071    0.08799 =
         0.04235   -0.01620   -0.01392   -0.01831
C9    1    0.253351    0.401443    0.561485    11.00000    0.08050    0.09978 =
         0.06096   -0.03493   -0.00118   -0.01258
AFIX  23
H9A   2    0.367206    0.384596    0.575414    11.00000   -1.20000
H9B   2    0.229168    0.449683    0.470412    11.00000   -1.20000
AFIX   0
C10   1    0.201157    0.251454    0.607570    11.00000    0.15433    0.10394 =
         0.13602   -0.06092    0.02349   -0.03572
AFIX  23
H10A  2    0.129725    0.243725    0.544671    11.00000   -1.20000
H10B  2    0.293027    0.162742    0.619299    11.00000   -1.20000
AFIX   0
C11   1    0.121050    0.248692    0.726851    11.00000    0.18659    0.08759 =
         0.10909   -0.03627    0.03813   -0.04446
AFIX  23
H11A  2    0.193301    0.186446    0.797976    11.00000   -1.20000
H11B  2    0.030748    0.200899    0.731355    11.00000   -1.20000
AFIX   0
C12   1    0.065143    0.411992    0.736478    11.00000    0.09334    0.09615 =
         0.04998   -0.02100    0.00046   -0.03786
AFIX  23
H12A  2   -0.048092    0.451545    0.716527    11.00000   -1.20000
H12B  2    0.084613    0.418269    0.822238    11.00000   -1.20000
AFIX   0
N1    3    0.421018    0.297145    0.262621    11.00000    0.08812    0.09304 =
         0.05395   -0.02216   -0.01082   -0.02301
AFIX  43
H1    2    0.477496    0.334777    0.303696    11.00000   -1.20000
AFIX   0
N2    3    0.343684    0.546285    0.128047    11.00000    0.08117    0.09840 =
         0.04140   -0.01736   -0.00865   -0.01960
N3    3    0.069706    0.725013    0.703203    11.00000    0.09009    0.08614 =
         0.05470   -0.02324    0.00779   -0.03119
AFIX  43
H4    2    0.010032    0.673952    0.756444    11.00000   -1.20000
AFIX   0
N4    3    0.160270    0.500163    0.640384    11.00000    0.08272    0.07998 =
         0.04530   -0.02308   -0.00067   -0.02070
S1    4    0.222184    0.330448    0.073103    11.00000    0.09620    0.14075 =
         0.05936   -0.04471   -0.00557   -0.03736
S2    4    0.285752    0.740161    0.515932    11.00000    0.09346    0.11079 =
         0.06011   -0.01354    0.00181   -0.03566
HKLF    4
REM  CUOM_0m in P-1
REM R1 =  0.0787 for   1385 Fo > 4sig(Fo)  and  0.1406 for all   2699 data
REM    165 parameters refined using      0 restraints
END
WGHT      0.1282      0.3915
REM Highest difference peak  0.432,  deepest hole -0.327,  1-sigma level  0.074
Q1    1   0.2255  0.4575  0.0374  11.00000  0.05    0.43
Q2    1   0.3105  0.6103  0.5624  11.00000  0.05    0.34
Q3    1   0.3180  0.8676  0.4908  11.00000  0.05    0.33
;
