# Supplementary material for: N-Methyl­pyrrolidine-1-carbothio­amide
Source: Acta Crystallogr Sect E Struct Rep Online. 2012 May 12;68(Pt 6):o1706. doi: 10.1107/S1600536812020971 (PMC3379299; doi:10.1107/S1600536812020971)
Supplement: Supplementary file 2 [file e-68-o1706-Isup2.hkl]

#
# h,k,l, Fc-squared, Fo-squared, sigma(Fo-squared) and status flag
#
data_I
_shelx_title ' CUOM_0m in P-1'
_shelx_refln_list_code          4
_shelx_F_calc_maximum      100.36
_exptl_crystal_F_000       312.00
_reflns_d_resolution_high  0.8411
 
loop_
 _symmetry_equiv_pos_as_xyz
 'x, y, z'
 '-x, -y, -z'
 
_cell_length_a     8.6158
_cell_length_b     9.0766
_cell_length_c    10.7962
_cell_angle_alpha  73.725
_cell_angle_beta   86.656
_cell_angle_gamma  76.177
 
_shelx_F_squared_multiplier     1.000
 
loop_
 _refln_index_h
 _refln_index_k
 _refln_index_l
 _refln_F_squared_calc
 _refln_F_squared_meas
 _refln_F_squared_sigma
 _refln_observed_status
   1   0   0        2.59        0.25      0.34 o
   2   0   0     2608.87     2339.94     84.76 o
   3   0   0       30.36       23.82      1.25 o
   4   0   0       87.42       88.89      3.97 o
   5   0   0        0.17       -1.90      0.95 o
   6   0   0       55.71       65.32      4.39 o
   7   0   0        0.24       -3.74      1.87 o
   8   0   0        8.39       10.21      2.66 o
   9   0   0        0.43       -1.20      2.67 o
  -9   1   0        0.05       -5.19      3.41 o
  -8   1   0       17.63       18.45      3.17 o
  -7   1   0        0.23       -3.51      2.05 o
  -6   1   0       56.64       57.91      3.63 o
  -5   1   0        2.62        0.25      1.11 o
  -4   1   0      543.66      454.05     18.63 o
  -3   1   0       38.82       29.35      1.45 o
  -2   1   0     1661.68     1373.60     44.49 o
  -1   1   0       91.54       84.54      2.99 o
   0   1   0     4934.06     3967.86    182.66 o
   1   1   0       50.47       35.69      1.32 o
   2   1   0      200.39      186.47      7.91 o
   3   1   0        8.02        6.32      2.10 o
   4   1   0      969.18      815.79     42.44 o
   5   1   0       13.90       13.03      1.46 o
   6   1   0      153.07      170.59     10.70 o
   7   1   0       20.64       18.37      2.32 o
   8   1   0       44.20       53.11      4.18 o
   9   1   0        1.21       -1.05      2.42 o
  10   1   0        1.94        0.46      2.89 o
  -9   2   0        0.36       -0.76      3.75 o
  -8   2   0        8.79        6.70      3.57 o
  -7   2   0        0.56       -0.19      2.23 o
  -6   2   0        2.04       -1.17      1.67 o
  -5   2   0        8.40        9.69      1.67 o
  -4   2   0      207.81      209.00      7.47 o
  -3   2   0       36.54       27.92      1.63 o
  -2   2   0      221.69      187.55      6.52 o
  -1   2   0      279.40      231.78      7.50 o
   0   2   0     4049.82     3437.36    115.65 o
   1   2   0      624.85      553.46     20.35 o
   2   2   0     1411.44     1187.56     42.40 o
   3   2   0      164.63      166.29     10.32 o
   4   2   0       71.28       79.11      8.79 o
   5   2   0      131.53      144.02     14.60 o
   6   2   0      398.19      439.89     39.89 o
   7   2   0       32.86       25.56      7.44 o
  -8   3   0        0.76        4.02      3.68 o
  -7   3   0        2.05        8.15      3.99 o
  -6   3   0       42.47       51.66      8.38 o
  -5   3   0       55.52       59.34      6.17 o
  -4   3   0      475.64      398.72     23.76 o
  -3   3   0      221.27      186.17     11.56 o
  -2   3   0      433.23      365.71     14.86 o
  -1   3   0      278.38      270.56     10.05 o
   0   3   0      247.00      193.62      6.80 o
   1   3   0      161.54      144.97      5.55 o
   2   3   0        0.19        2.60      0.59 o
   3   3   0       10.46       12.50      1.40 o
   4   3   0       49.65       51.24      4.03 o
   5   3   0       10.39        5.54      4.33 o
   6   3   0        6.34        0.68      4.06 o
   7   3   0        0.92       -3.25      4.33 o
   8   3   0        5.17        6.22      5.81 o
  -8   4   0        1.09        1.56      3.88 o
  -7   4   0        1.97        3.12      3.30 o
  -6   4   0        7.83       14.49      3.86 o
  -5   4   0       17.95       25.99      3.59 o
  -4   4   0       60.20       52.60      6.21 o
  -3   4   0        1.79        0.91      1.23 o
  -2   4   0      265.47      295.00     12.03 o
  -1   4   0       68.61       60.68      2.74 o
   0   4   0        1.94        5.25      1.28 o
   1   4   0        4.97        3.39      1.03 o
   2   4   0       42.84       39.52      2.21 o
   3   4   0       20.12       15.64      1.15 o
   4   4   0       83.33       76.11      3.35 o
   5   4   0       51.55       62.09      5.93 o
   6   4   0        4.88        1.89      4.33 o
   7   4   0       41.35       63.69     10.01 o
   8   4   0        9.12       15.55      6.36 o
   9   4   0        7.34       18.39      7.57 o
  10   4   0        0.79       -3.79      6.76 o
  -7   5   0        0.07        0.81      6.36 o
  -6   5   0        0.39       -0.74      2.91 o
  -5   5   0        5.58       10.65      2.56 o
  -4   5   0       13.70       18.08      3.31 o
  -3   5   0       50.73       66.00      4.68 o
  -2   5   0       81.84       77.95      5.62 o
  -1   5   0      138.51      138.56      8.67 o
   0   5   0       59.15       56.69      3.36 o
   1   5   0        2.70        0.45      1.11 o
   2   5   0      125.82      138.38      6.14 o
   3   5   0        0.10        1.33      0.94 o
   4   5   0       19.74       18.29      1.78 o
   5   5   0        3.47        3.65      2.39 o
   6   5   0        1.88        1.62      3.25 o
   7   5   0        3.25        4.87      5.68 o
   8   5   0        0.02       -0.68      5.54 o
   9   5   0        0.05        6.09      6.36 o
  -6   6   0        1.27        3.53      4.71 o
  -5   6   0        6.65       16.24      5.67 o
  -4   6   0       23.83       40.68     22.52 o
  -3   6   0       44.71       54.91     18.66 o
  -2   6   0        0.57       -2.02      2.49 o
  -1   6   0        1.23       -2.12      1.72 o
   0   6   0       23.22       23.45      2.37 o
   1   6   0        7.47        7.98      1.76 o
   2   6   0       63.91       50.87      4.07 o
   3   6   0       39.90       41.18      2.32 o
   4   6   0      128.52      124.13      6.84 o
   5   6   0       88.78       99.29      8.03 o
   6   6   0        2.74        5.31      2.36 o
   7   6   0        5.38       10.17      4.08 o
   8   6   0        7.63       12.17      6.63 o
   9   6   0        1.64        3.11      6.76 o
  -5   7   0        0.23        3.99      3.83 o
  -4   7   0        0.01        4.26      4.23 o
  -3   7   0        6.07        7.27      3.93 o
  -2   7   0        4.19        2.89      3.47 o
  -1   7   0        0.86       -4.29      2.14 o
   0   7   0        3.13       -3.07      2.03 o
   1   7   0        1.13       -0.22      1.74 o
   2   7   0       16.33       21.21      3.38 o
   3   7   0       51.73       55.55      3.05 o
   4   7   0        2.00        3.17      1.46 o
   5   7   0       71.54       89.15      6.08 o
   6   7   0        6.90        4.44      2.16 o
   7   7   0        0.02       -0.62      2.27 o
   8   7   0        5.80        6.90      6.22 o
  -4   8   0        0.09        0.23      4.12 o
  -3   8   0        0.04        0.64      3.83 o
  -2   8   0        1.50       -2.92      3.31 o
  -1   8   0        5.62        1.52      3.65 o
   0   8   0       13.73       14.00      3.16 o
   1   8   0        0.16        2.26      2.78 o
   2   8   0        0.30        3.80      2.71 o
   3   8   0       12.29       15.15      2.65 o
   4   8   0        0.21       -1.72      1.74 o
   5   8   0        0.22       -3.20      2.30 o
   6   8   0        0.08       -1.89      1.66 o
   7   8   0        3.37        4.94      2.53 o
   8   8   0        1.34        2.43      4.02 o
  -2   9   0        0.09       -3.04      3.81 o
  -1   9   0        1.07        2.82      4.19 o
   0   9   0        0.41        1.43      3.58 o
   1   9   0        2.18        8.75      3.29 o
   2   9   0        0.39        1.42      3.62 o
   3   9   0        0.75        3.15      2.85 o
   4   9   0        3.32        8.45      2.31 o
   5   9   0        6.99       11.27      3.29 o
   6   9   0        0.11        0.53      2.49 o
   0  10   0        0.00       -1.77      4.26 o
   1  10   0        1.06        2.84      5.95 o
   2  10   0        1.06        6.47      4.48 o
   3  10   0        0.07        1.02      3.25 o
   4  10   0        0.75        2.39      2.64 o
  -3 -10   1        0.06       -3.41      3.36 o
  -2 -10   1        1.37        2.40      4.51 o
  -1 -10   1        0.01        2.84      6.22 o
  -6  -9   1        0.63        1.24      2.65 o
  -5  -9   1        0.99        1.03      2.48 o
  -4  -9   1        0.16        2.05      2.34 o
  -3  -9   1        2.01        2.08      2.49 o
  -2  -9   1        0.21       -2.74      3.44 o
  -1  -9   1        0.01       -0.23      2.85 o
   0  -9   1        3.48        8.09      4.19 o
   1  -9   1        0.49        1.37      3.96 o
   2  -9   1        1.42        7.05      4.54 o
  -7  -8   1        1.08       -2.58      2.67 o
  -6  -8   1        1.46       -0.16      1.91 o
  -5  -8   1        3.45        1.73      1.80 o
  -4  -8   1       31.30       42.51      3.23 o
  -3  -8   1        0.30        2.55      2.20 o
  -2  -8   1       16.47       22.38      3.48 o
  -1  -8   1       22.80       25.04      4.33 o
   0  -8   1       18.85       37.61      4.31 o
   1  -8   1        0.55        3.45      3.44 o
   2  -8   1        6.23       10.60      6.90 o
   3  -8   1        1.01       -2.02      3.64 o
   4  -8   1        0.00       -1.30      3.86 o
  -8  -7   1        8.85       18.39      7.44 o
  -7  -7   1        2.75       -0.33      3.79 o
  -6  -7   1       13.80       19.32      2.10 o
  -5  -7   1        0.12        1.75      1.60 o
  -4  -7   1        0.01        1.55      1.50 o
  -3  -7   1       67.28       78.81      3.63 o
  -2  -7   1       15.25       20.66      3.04 o
  -1  -7   1       22.55       12.91      4.22 o
   0  -7   1        2.17       -3.12      2.31 o
   1  -7   1        2.06       -1.71      2.33 o
   2  -7   1       12.73       20.26     10.01 o
   3  -7   1        8.09        7.16     10.14 o
   4  -7   1        1.39        2.57      3.56 o
   5  -7   1        4.51        7.62      4.94 o
  -9  -6   1        0.74        2.30      6.90 o
  -8  -6   1        2.62        7.03      6.49 o
  -7  -6   1        7.56       14.89     12.85 o
  -6  -6   1        0.52       -0.68      3.25 o
  -5  -6   1       23.83       26.91      2.10 o
  -4  -6   1      216.35      223.45      8.26 o
  -3  -6   1       10.07        9.28      1.61 o
  -2  -6   1      179.16      166.23      8.21 o
  -1  -6   1       42.76       39.22      3.83 o
   0  -6   1        9.86        6.77      1.91 o
   1  -6   1       10.88       13.95      2.33 o
   2  -6   1      144.83      128.55      9.84 o
   3  -6   1        6.98       11.76      3.89 o
   4  -6   1        3.47       10.07      3.46 o
   5  -6   1       24.93       56.50     13.57 o
   6  -6   1        0.00        2.78      4.95 o
  -9  -5   1        0.49       -2.16      5.95 o
  -8  -5   1       32.73       29.61      9.06 o
  -7  -5   1       43.83       55.58     10.01 o
  -6  -5   1       76.35       87.53      6.99 o
  -5  -5   1      205.04      212.43     10.48 o
  -4  -5   1       80.54       73.29      4.17 o
  -3  -5   1      137.80      119.55      4.40 o
  -2  -5   1      236.48      228.16      9.59 o
  -1  -5   1        9.22        5.07      1.32 o
   0  -5   1       35.39       26.95      2.25 o
   1  -5   1       10.46        7.37      1.29 o
   2  -5   1        3.67        0.67      1.39 o
   3  -5   1        0.03       -0.44      1.66 o
   4  -5   1        0.97        2.69      3.14 o
   5  -5   1        2.30        5.10      2.84 o
   6  -5   1        3.17        6.95      4.43 o
   7  -5   1        0.22       -3.38      6.36 o
  -9  -4   1        1.55        0.00      6.36 o
  -8  -4   1        2.08       12.58      6.22 o
  -7  -4   1       27.58       24.34      6.90 o
  -6  -4   1        8.96       12.17      5.00 o
  -5  -4   1       27.14       23.68      3.17 o
  -4  -4   1        6.08        3.29      1.62 o
  -3  -4   1       31.90       19.29      1.75 o
  -2  -4   1      426.73      423.53     16.27 o
  -1  -4   1      837.55      881.32     40.15 o
   0  -4   1       81.15      102.61      4.57 o
   1  -4   1      487.84      475.08     19.20 o
   2  -4   1      174.27      155.61      8.66 o
   3  -4   1       16.94       15.88      3.44 o
   4  -4   1       42.77       40.25      6.42 o
   5  -4   1       17.75       25.07      4.47 o
   6  -4   1        0.88        0.26      2.74 o
   7  -4   1        1.00        1.98      4.53 o
   8  -4   1        0.49       -2.30      6.76 o
  -8  -3   1       22.32       21.10      7.30 o
  -7  -3   1       18.87       19.34      6.36 o
  -6  -3   1       17.23       16.09      5.41 o
  -5  -3   1      376.49      408.45     30.03 o
  -4  -3   1       58.77       68.24      4.34 o
  -3  -3   1     1131.88      996.38     38.42 o
  -2  -3   1      556.26      533.72     16.20 o
  -1  -3   1     1010.31      903.98     33.36 o
   0  -3   1       36.59       39.53      1.76 o
   1  -3   1      109.09      121.25      4.73 o
   2  -3   1       67.72       73.37      3.14 o
   3  -3   1        0.02        1.51      1.03 o
   4  -3   1        4.46        1.31      1.25 o
   5  -3   1        2.71        2.24      1.81 o
   6  -3   1       11.87       12.95      2.98 o
   7  -3   1        0.00        0.64      3.35 o
   8  -3   1        0.00       -0.26      3.77 o
  -7  -2   1       70.34       79.11     10.82 o
  -6  -2   1        0.04       -1.76      3.38 o
  -5  -2   1      380.81      362.13     32.86 o
  -4  -2   1       32.56       50.10      5.29 o
  -3  -2   1      231.74      213.93     10.59 o
  -2  -2   1     1001.95      739.64     25.26 o
  -1  -2   1      230.01      241.44      7.94 o
   0  -2   1      198.73      158.33      5.15 o
   1  -2   1      354.58      322.11     10.36 o
   2  -2   1       35.39       36.03      1.72 o
   3  -2   1      346.40      359.87     13.73 o
   4  -2   1       26.20       21.32      1.82 o
   5  -2   1       38.63       60.18      4.78 o
   6  -2   1       14.66        8.35      3.07 o
   7  -2   1        0.14       -0.74      2.53 o
   8  -2   1        0.07       -1.05      3.37 o
   9  -2   1        0.17       -0.71      3.96 o
 -10  -1   1        0.82       -3.79      3.65 o
  -9  -1   1        0.58        3.79      4.60 o
  -8  -1   1        0.19       -1.57      2.14 o
  -5  -1   1       11.63        0.54      3.99 o
  -4  -1   1       72.34       87.27     13.45 o
  -3  -1   1      112.52       84.74      5.40 o
  -2  -1   1      197.50      172.42      7.63 o
  -1  -1   1       14.43       17.07      1.03 o
   0  -1   1       71.30       62.26      2.20 o
   1  -1   1      543.54      538.83     17.34 o
   2  -1   1       18.85       10.21      0.89 o
   3  -1   1      492.92      477.77     17.64 o
   4  -1   1       72.20       64.84      2.98 o
   5  -1   1       26.95       28.37      2.08 o
   6  -1   1        0.03       -3.15      1.58 o
   7  -1   1       17.36       19.36      3.40 o
   8  -1   1        9.52        5.53      4.73 o
   9  -1   1        7.18        9.75      4.06 o
  -9   0   1       17.77       33.47      5.88 o
  -8   0   1        1.31       -2.48      2.43 o
  -7   0   1      100.70      114.65      6.77 o
  -6   0   1        0.38       -1.52      1.17 o
  -5   0   1      110.48      111.17      5.39 o
  -4   0   1      253.58      260.00     11.83 o
  -3   0   1        4.70        3.54      0.66 o
  -2   0   1     7294.80     7696.75    458.99 o
  -1   0   1      460.88      427.17     19.75 o
   1   0   1      548.96      545.07     17.74 o
   2   0   1     5808.80     5336.30    158.16 o
   3   0   1       32.37       25.56      1.30 o
   4   0   1      259.96      262.43     10.05 o
   5   0   1       85.49       79.45      3.92 o
   6   0   1        0.80       -2.09      1.47 o
   7   0   1       53.48       46.72      6.23 o
   8   0   1       19.28       24.10      6.00 o
   9   0   1       19.49       31.59      5.81 o
  -9   1   1        7.59       17.03      3.83 o
  -8   1   1       17.98       20.98      3.22 o
  -7   1   1       21.58       23.60      2.78 o
  -6   1   1        0.01       -2.22      1.22 o
  -5   1   1        0.08        0.50      0.97 o
  -4   1   1        8.34        4.68      0.92 o
  -3   1   1      508.07      479.12     16.38 o
  -2   1   1      487.30      488.85     16.55 o
  -1   1   1      319.88      397.70     13.57 o
   0   1   1      628.10      630.02     32.65 o
   1   1   1        1.08        0.38      0.29 o
   2   1   1     1708.98     1543.13     38.49 o
   3   1   1       26.12       25.29      2.27 o
   4   1   1       53.51       39.03      2.56 o
   5   1   1       76.05       53.79      4.87 o
   6   1   1       42.98       39.51      3.82 o
   7   1   1       12.81        1.11      2.32 o
   8   1   1        2.17       -0.38      2.25 o
   9   1   1        0.76        2.20      2.86 o
  10   1   1        1.66        1.20      3.83 o
  -9   2   1        0.11        0.76      3.70 o
  -8   2   1        1.19       -5.85      2.93 o
  -7   2   1        1.91        2.40      2.30 o
  -6   2   1        4.13        0.51      1.59 o
  -5   2   1       34.85       44.61      2.41 o
  -4   2   1      212.39      252.87     10.60 o
  -3   2   1      160.01      183.91      7.02 o
  -2   2   1      305.40      320.86     10.32 o
  -1   2   1      367.96      358.25     13.40 o
   0   2   1        4.73        2.33      0.58 o
   1   2   1      122.68      118.89      4.56 o
   2   2   1     1435.69     1203.26     32.78 o
   3   2   1       21.12        9.80      1.03 o
   4   2   1      494.90      429.47     22.19 o
   5   2   1       62.20       33.09      3.17 o
   6   2   1      120.35       90.30      5.02 o
   7   2   1       17.55        9.53      2.02 o
   8   2   1        2.96        5.55      2.31 o
   9   2   1        5.76        2.06      3.04 o
  10   2   1        5.93        7.11      4.03 o
  -8   3   1        1.33        4.29      3.50 o
  -7   3   1        0.21        0.50      2.89 o
  -6   3   1        3.37        0.29      1.94 o
  -5   3   1        0.33       -2.01      1.54 o
  -4   3   1       23.44        9.09      2.82 o
  -3   3   1        5.33        1.16      1.10 o
  -2   3   1      114.40       84.84      3.83 o
  -1   3   1       36.93       42.03      2.03 o
   0   3   1      124.50       94.26      3.81 o
   1   3   1      260.10      230.41      8.71 o
   2   3   1      482.97      409.49     13.72 o
   3   3   1      374.48      312.58     10.69 o
   4   3   1     1145.56     1004.71     38.87 o
   5   3   1       95.97      114.74      8.80 o
   6   3   1      363.37      385.26     35.56 o
   7   3   1       24.94       27.45      6.90 o
   8   3   1        8.93        3.87      3.75 o
   9   3   1        1.88        3.16      3.18 o
  -8   4   1        0.58       -0.67      3.70 o
  -7   4   1        0.59        3.82      3.25 o
  -6   4   1       15.23       26.46      4.19 o
  -5   4   1        5.77        6.77      2.41 o
  -4   4   1        2.80        0.79      1.57 o
  -3   4   1       42.55       45.43      4.72 o
  -2   4   1       55.27       61.24      4.72 o
  -1   4   1       25.82       19.94      1.57 o
   0   4   1     2992.92     3063.94    157.02 o
   1   4   1      208.53      199.30      9.93 o
   2   4   1      360.07      292.66     12.02 o
   3   4   1       68.37       54.79      2.54 o
   4   4   1      209.12      176.49      7.55 o
   5   4   1        2.68        0.90      1.55 o
   6   4   1        0.06        2.94      3.80 o
   7   4   1        0.03       -4.06      4.19 o
   8   4   1       13.12       14.60      6.76 o
   9   4   1        0.42       -0.52      3.23 o
  10   4   1        0.22       -5.00      6.36 o
  -7   5   1        0.49       -0.39      3.44 o
  -6   5   1        0.41        4.43      2.58 o
  -5   5   1        0.05       -3.76      2.36 o
  -4   5   1        4.34        2.91      2.22 o
  -3   5   1        0.25       -1.99      1.61 o
  -2   5   1        7.07        4.73      1.48 o
  -1   5   1        1.31       -1.30      1.17 o
   0   5   1      329.43      356.95     16.49 o
   1   5   1       11.65       11.01      1.42 o
   2   5   1       50.48       29.13      2.97 o
   3   5   1        0.50        1.70      0.99 o
   4   5   1      585.28      487.00     19.03 o
   5   5   1        0.28        0.29      1.87 o
   6   5   1      224.97      253.47     14.02 o
   7   5   1        0.01        6.09      5.27 o
   8   5   1       47.00       64.37     11.22 o
   9   5   1        0.06       -1.08      5.81 o
  -6   6   1        9.04       21.31      4.36 o
  -5   6   1        0.43        0.43      3.93 o
  -4   6   1       27.33       47.19     13.39 o
  -3   6   1        6.98        7.52      7.71 o
  -2   6   1        1.28        0.05      2.17 o
  -1   6   1        0.10        0.31      1.63 o
   0   6   1      426.87      410.97     19.02 o
   1   6   1        6.76        9.67      1.75 o
   2   6   1      135.15      116.25      7.04 o
   3   6   1        0.53       -0.90      1.21 o
   4   6   1      109.36       97.83      4.72 o
   5   6   1       14.42        8.79      2.26 o
   6   6   1      235.54      264.67     22.86 o
   7   6   1        2.85        0.03      2.47 o
   8   6   1        2.07       -1.08      5.41 o
   9   6   1        0.03       -4.73      6.09 o
  -5   7   1        1.40        6.58      5.61 o
  -4   7   1       38.83      111.56     16.23 o
  -3   7   1        1.27        2.61      3.79 o
  -2   7   1        9.39        3.31      4.33 o
  -1   7   1        0.27       -3.87      2.19 o
   0   7   1       18.77       16.36      2.71 o
   1   7   1        4.49        2.43      1.65 o
   2   7   1        0.16       -1.33      1.54 o
   3   7   1        5.15        2.39      1.80 o
   4   7   1       73.54       74.41      4.09 o
   5   7   1        1.91       -2.04      2.08 o
   6   7   1        5.85        9.90      2.42 o
   7   7   1        0.30        0.08      2.08 o
   8   7   1        0.42       -0.40      2.51 o
   9   7   1        1.00        7.84      6.90 o
  -4   8   1        1.34       -1.56      8.05 o
  -3   8   1        0.72       -0.62      3.55 o
  -2   8   1        0.81        1.56      3.79 o
  -1   8   1        1.68        3.36      4.73 o
   0   8   1       38.56       51.17      8.24 o
   1   8   1       22.98       31.34      3.73 o
   2   8   1       89.03      114.43      7.49 o
   3   8   1        8.32       12.51      2.64 o
   4   8   1        9.70       14.16      2.51 o
   5   8   1        1.96       -0.65      2.01 o
   6   8   1        5.72        5.12      2.31 o
   7   8   1        1.74        3.38      2.42 o
   8   8   1        0.03        0.58      2.84 o
  -3   9   1        0.49        3.65      4.35 o
  -2   9   1        1.07        6.88      4.19 o
  -1   9   1        1.56        0.47      3.60 o
   0   9   1        4.66        8.13      3.92 o
   1   9   1        7.02       13.29      4.33 o
   2   9   1        8.67       10.87      3.10 o
   3   9   1        1.65       -0.98      2.76 o
   4   9   1        1.12        3.61      2.32 o
   5   9   1        0.10       -1.46      2.24 o
   6   9   1        0.18        0.60      2.51 o
   7   9   1        0.29        3.19      3.08 o
   0  10   1        0.20        0.51      4.01 o
   1  10   1        0.01        1.91      3.81 o
   2  10   1        0.05       -3.12      4.06 o
   3  10   1        0.31        1.95      3.97 o
   4  10   1        1.51        0.64      2.64 o
   5  10   1        0.46        2.52      3.20 o
  -5  -9   2        0.51        0.08      2.65 o
  -4  -9   2        0.04        0.95      2.54 o
  -3  -9   2        5.79       12.89      2.90 o
  -2  -9   2        0.03       -4.31      3.93 o
  -1  -9   2        0.73        4.37      4.23 o
   0  -9   2        0.27       -2.83      3.50 o
   1  -9   2        0.15        2.15      3.65 o
  -7  -8   2        4.77        9.10      2.93 o
  -6  -8   2        0.34       -2.59      1.98 o
  -5  -8   2        1.08        4.14      2.07 o
  -4  -8   2        0.00        1.22      2.11 o
  -3  -8   2        7.73        9.99      2.57 o
  -2  -8   2        0.54        2.06      3.39 o
  -1  -8   2        0.49       -3.52      2.68 o
   0  -8   2        0.33        0.45      2.97 o
   1  -8   2        6.88        9.63      3.93 o
   2  -8   2        2.98        2.78      3.50 o
   3  -8   2        0.10        2.21      3.65 o
  -8  -7   2        0.64       -3.52      6.36 o
  -7  -7   2        1.63        3.01      4.00 o
  -6  -7   2        1.65        0.70      1.67 o
  -5  -7   2        1.50        1.71      1.61 o
  -4  -7   2       22.45       23.19      2.10 o
  -3  -7   2        1.45        4.30      1.56 o
  -2  -7   2        6.67        6.59      2.18 o
  -1  -7   2       20.33       25.83      7.01 o
   0  -7   2        7.45       -1.51      2.68 o
   1  -7   2       12.09       12.30      4.02 o
   2  -7   2        0.00       -1.16      2.70 o
   3  -7   2        2.10        7.90      3.53 o
   4  -7   2        0.05        3.95      4.32 o
   5  -7   2        1.20       -2.35      7.51 o
  -9  -6   2        4.32       -1.08      6.90 o
  -8  -6   2        3.45        6.49      6.49 o
  -7  -6   2       21.90       32.37      5.83 o
  -6  -6   2        4.05       10.28      3.20 o
  -5  -6   2        3.64        0.47      1.32 o
  -4  -6   2       10.93       16.64      1.79 o
  -3  -6   2        2.00        6.91      1.38 o
  -2  -6   2      174.53      196.23      9.06 o
  -1  -6   2       16.93       14.72      2.89 o
   0  -6   2       23.67       13.80      2.35 o
   1  -6   2       11.34        8.42      2.70 o
   2  -6   2       19.16       17.86      2.97 o
   3  -6   2        5.10       10.39      3.31 o
   4  -6   2        0.16        0.66      3.89 o
   5  -6   2        1.19        1.32      4.37 o
   6  -6   2        1.45        6.83      5.33 o
  -9  -5   2        3.43       13.12      7.44 o
  -8  -5   2        0.58        7.84      6.63 o
  -7  -5   2        6.40       10.55      5.81 o
  -6  -5   2       15.78       29.72      4.59 o
  -5  -5   2       15.55       16.77      3.11 o
  -4  -5   2        0.05        1.56      1.39 o
  -3  -5   2       84.63       87.69      3.43 o
  -2  -5   2        3.39        3.95      1.11 o
  -1  -5   2       68.78       69.98      5.54 o
   0  -5   2        3.68        0.92      1.14 o
   1  -5   2        8.84       11.09      1.62 o
   2  -5   2      143.46      146.37      7.45 o
   3  -5   2        4.42        2.81      1.75 o
   4  -5   2       12.82       21.26     10.21 o
   5  -5   2        0.13       -3.04      4.87 o
   6  -5   2        0.65       -3.09      4.55 o
   7  -5   2        1.38        1.08      6.36 o
  -9  -4   2        0.01        2.57      6.49 o
  -8  -4   2        7.70        5.14      6.09 o
  -7  -4   2        0.56        4.60      5.27 o
  -6  -4   2       49.36       53.55      8.79 o
  -5  -4   2       23.16       15.44      2.87 o
  -4  -4   2        5.54        0.86      1.16 o
  -3  -4   2      145.89      128.66      4.44 o
  -2  -4   2      248.80      214.16      7.20 o
  -1  -4   2      117.12      101.88      5.19 o
   0  -4   2      163.87      158.01      6.79 o
   1  -4   2      123.64      112.54      5.81 o
   2  -4   2        3.79        5.55      1.15 o
   3  -4   2       14.66       20.90      3.26 o
   4  -4   2       11.03        9.09      2.50 o
   5  -4   2        0.08        0.31      2.45 o
   6  -4   2        6.35        0.55      3.01 o
   7  -4   2        0.78       -2.30      6.09 o
  -8  -3   2       15.56       22.31      7.44 o
  -7  -3   2        0.67       -0.68      4.73 o
  -6  -3   2       69.11       65.99      9.74 o
  -5  -3   2        1.45        1.35      3.38 o
  -4  -3   2        2.45        7.40      1.73 o
  -3  -3   2       91.40       68.85      3.26 o
  -2  -3   2       12.48       15.38      1.04 o
  -1  -3   2       48.77       46.86      2.16 o
   0  -3   2       70.07       55.33      2.78 o
   1  -3   2      171.00      197.05      7.62 o
   2  -3   2      647.65      633.73     21.63 o
   3  -3   2        0.86        1.83      0.94 o
   4  -3   2      124.99      106.34      8.59 o
   5  -3   2        5.97        6.07      2.45 o
   6  -3   2       51.87       98.01     10.21 o
   7  -3   2        0.57       -1.53      2.93 o
   8  -3   2        9.21       22.00      4.70 o
  -7  -2   2        2.61      -10.01      5.00 o
  -6  -2   2        9.60        8.38      4.60 o
  -5  -2   2        5.25        7.88      2.72 o
  -4  -2   2     1101.47     1148.51     81.04 o
  -3  -2   2      225.96      208.44     10.36 o
  -2  -2   2      966.82      783.92     27.44 o
  -1  -2   2        1.40        1.16      0.47 o
   0  -2   2     1489.61     1580.42     53.28 o
   1  -2   2       70.64       78.05      2.96 o
   2  -2   2     1737.75     1548.48     56.12 o
   3  -2   2       70.60       68.43      3.37 o
   4  -2   2       69.10       63.21      4.55 o
   5  -2   2       57.74       53.98     11.16 o
   6  -2   2        8.27        7.28      2.31 o
   7  -2   2        0.01       -5.85      3.05 o
   8  -2   2        0.00       -0.67      3.51 o
   9  -2   2        1.04        2.56      4.19 o
  -5  -1   2       85.80       98.25      8.54 o
  -4  -1   2      255.87      295.60     24.14 o
  -3  -1   2       29.98       29.09      2.65 o
  -2  -1   2      663.81      561.42     19.70 o
  -1  -1   2        3.28        0.92      0.43 o
   0  -1   2      248.54      294.69      9.55 o
   1  -1   2      369.07      351.35     10.71 o
   2  -1   2      195.99      176.13      5.90 o
   3  -1   2        4.63        0.72      0.92 o
   4  -1   2      147.18      111.98      5.07 o
   5  -1   2       11.20        9.75      1.73 o
   6  -1   2      136.85      147.50     10.50 o
   7  -1   2        1.56       -1.96      2.18 o
   8  -1   2       21.14       23.09      4.56 o
   9  -1   2        8.73       13.33      4.52 o
  -9   0   2        0.00       -4.67      2.34 o
  -8   0   2        3.42        6.15      2.22 o
  -7   0   2       23.63       12.68      2.12 o
  -6   0   2       22.77       21.23      1.79 o
  -5   0   2       49.05       36.15      4.10 o
  -4   0   2      645.20      790.35     51.92 o
  -3   0   2       30.73       37.43      2.50 o
  -2   0   2     4792.46     5378.10    218.14 o
  -1   0   2     6097.15     7363.22    248.82 o
   0   0   2       88.66      102.30      3.74 o
   1   0   2    10073.10    12062.49    355.89 o
   2   0   2     9038.33     9658.20    285.99 o
   3   0   2      252.45      249.40      9.51 o
   4   0   2      805.41      876.62     32.30 o
   5   0   2       17.81       14.33      1.55 o
   6   0   2       30.15       26.47      3.47 o
   7   0   2        0.00       -2.32      2.00 o
   8   0   2       28.47       15.86      3.42 o
   9   0   2        1.79       -0.11      3.83 o
  -9   1   2        3.47       -2.86      3.13 o
  -8   1   2       31.67       33.96      3.56 o
  -7   1   2        5.62        2.30      2.10 o
  -6   1   2      115.16      129.62      5.81 o
  -5   1   2        1.75       -0.01      0.87 o
  -4   1   2      375.45      437.13     18.37 o
  -3   1   2      314.81      303.81     12.46 o
  -2   1   2     4426.36     4919.91    166.50 o
  -1   1   2     7201.98     9376.82    344.24 o
   0   1   2       72.82       83.63      3.78 o
   1   1   2     3308.35     4248.28    115.08 o
   2   1   2      295.54      327.62      8.34 o
   3   1   2        0.84        0.80      0.69 o
   4   1   2      289.01      253.47      9.76 o
   5   1   2      168.95      177.54      7.09 o
   6   1   2       56.96       64.97      7.01 o
   7   1   2       58.69       87.52     11.08 o
   8   1   2        0.23       -5.04      2.52 o
   9   1   2        8.40       11.93      3.90 o
  10   1   2        0.71        1.14      4.02 o
  -9   2   2        4.17        5.27      3.60 o
  -8   2   2        2.87        2.29      3.05 o
  -7   2   2        3.83        3.13      2.43 o
  -6   2   2       36.45       44.89      2.83 o
  -5   2   2        2.64        3.35      1.28 o
  -4   2   2       44.14       24.81      1.73 o
  -3   2   2       91.85      115.28      4.70 o
  -2   2   2      241.57      233.34      9.59 o
  -1   2   2      355.35      377.82     17.47 o
   0   2   2       15.57       26.68      1.45 o
   1   2   2      793.31      922.32     31.45 o
   2   2   2      621.69      610.83     15.97 o
   3   2   2      567.46      574.19     17.00 o
   4   2   2      519.72      512.77     19.12 o
   5   2   2      626.70      708.36     26.27 o
   6   2   2        0.77        0.88      1.41 o
   7   2   2      131.28      147.19      7.69 o
   8   2   2        2.56       -5.06      2.53 o
   9   2   2        6.84        7.01      4.12 o
  10   2   2        0.38       -3.97      3.82 o
  -8   3   2        2.20        0.70      3.23 o
  -7   3   2        6.49        4.95      2.92 o
  -6   3   2        6.41       12.14      1.95 o
  -5   3   2      128.34      136.17     12.02 o
  -4   3   2        0.11        2.34      1.31 o
  -3   3   2      672.46      629.44     28.49 o
  -2   3   2      251.89      206.96      9.67 o
  -1   3   2     1490.52     1443.17     58.31 o
   0   3   2      326.98      322.88     12.24 o
   1   3   2      516.99      514.14     19.12 o
   2   3   2      145.83      107.46      3.69 o
   3   3   2       86.93       75.85      3.06 o
   4   3   2      236.64      184.49      6.58 o
   5   3   2       49.92       51.66      4.57 o
   6   3   2       33.12       33.40      4.52 o
   7   3   2        0.43        2.06      2.10 o
   8   3   2        0.92       -2.67      4.49 o
   9   3   2        3.42        2.74      2.99 o
  10   3   2        0.35        4.36      9.47 o
  -8   4   2        2.29        6.22      6.76 o
  -7   4   2       11.07       13.12      6.22 o
  -6   4   2        4.27        5.99      2.63 o
  -5   4   2       47.91       50.91      7.51 o
  -4   4   2        6.50        7.11      1.91 o
  -3   4   2      100.27       88.05      8.16 o
  -2   4   2      247.31      260.77     15.51 o
  -1   4   2        3.62        2.35      1.06 o
   0   4   2        1.10        0.42      2.77 o
   1   4   2       34.34       31.88      2.49 o
   2   4   2       29.72       31.56      2.23 o
   3   4   2       25.75       16.25      1.43 o
   4   4   2        6.74        9.17      1.44 o
   5   4   2       94.44       77.13      3.93 o
   6   4   2        8.18        3.78      1.75 o
   7   4   2       50.81       40.91      6.15 o
   8   4   2        3.15        2.19      2.40 o
   9   4   2       11.82       14.06      3.83 o
  10   4   2        0.55       -0.85      3.03 o
  -7   5   2        1.18       -5.14      5.68 o
  -6   5   2        0.49        1.15      3.67 o
  -5   5   2        0.61        1.45      3.52 o
  -4   5   2        0.25       -2.32      2.79 o
  -3   5   2       77.45       66.73      8.72 o
  -2   5   2       79.27       75.84      6.06 o
  -1   5   2      121.82      117.37      7.48 o
   0   5   2       13.56       10.80      3.04 o
   1   5   2       88.60       75.17      4.77 o
   2   5   2      301.85      356.05     18.87 o
   3   5   2        2.58        1.50      1.04 o
   4   5   2        1.14        2.07      1.68 o
   5   5   2       13.36       12.43      1.70 o
   6   5   2        9.40        4.29      2.18 o
   7   5   2        4.55       -2.14      2.97 o
   8   5   2        2.92        3.65      2.88 o
   9   5   2        0.09        4.73      6.36 o
  -6   6   2        0.84       -2.84      5.68 o
  -5   6   2        1.82        1.89      3.64 o
  -4   6   2       35.73       56.39     10.14 o
  -3   6   2       38.57       38.41     11.56 o
  -2   6   2        2.25        0.33      2.79 o
  -1   6   2       60.27       56.54      7.32 o
   0   6   2        0.02       -5.06      2.70 o
   1   6   2        5.61        3.71      1.89 o
   2   6   2       50.01       40.96      3.96 o
   3   6   2       16.83       13.52      2.11 o
   4   6   2      141.22      139.91      5.82 o
   5   6   2       34.33       37.43      2.64 o
   6   6   2        0.16       -0.06      2.79 o
   7   6   2       12.46       15.05      2.78 o
   8   6   2        2.59        6.85      2.78 o
   9   6   2        1.70        7.84      6.63 o
  -5   7   2        0.27       -1.57      4.26 o
  -4   7   2        7.42       -1.88      7.03 o
  -3   7   2        1.00       -0.43      3.65 o
  -2   7   2       19.44       19.77     10.28 o
  -1   7   2        3.31       -2.14      2.32 o
   0   7   2        5.62        3.97      2.24 o
   1   7   2        4.68        6.43      1.78 o
   2   7   2       24.14       24.34      2.88 o
   3   7   2       41.93       44.15      3.41 o
   4   7   2      108.37      104.78      6.49 o
   5   7   2       14.61       13.42      2.56 o
   6   7   2       52.27       57.51      4.99 o
   7   7   2        6.49       10.45      2.53 o
   8   7   2        5.77        1.55      2.45 o
   9   7   2        0.01       -6.09      5.81 o
  -4   8   2        0.36       -2.71      4.15 o
  -3   8   2        0.10        4.72      3.88 o
  -2   8   2        4.02        0.00      3.38 o
  -1   8   2        0.35        1.72      3.10 o
   0   8   2        5.14        2.56      2.56 o
   1   8   2        0.57       -1.84      2.41 o
   2   8   2       22.25       13.72      3.28 o
   3   8   2        0.01       -4.80      2.40 o
   4   8   2       19.23       18.43      2.78 o
   5   8   2        0.22       -3.42      1.97 o
   6   8   2        0.35       -0.62      2.22 o
   7   8   2        0.53       -1.41      2.38 o
   8   8   2        1.68        0.94      2.61 o
  -3   9   2        0.17       -1.35      3.90 o
  -2   9   2        0.02       -0.23      3.73 o
  -1   9   2        1.07       -3.41      3.33 o
   0   9   2        1.78        0.76      3.39 o
   1   9   2        0.86        0.63      2.88 o
   2   9   2        0.19       -3.61      2.67 o
   3   9   2        3.97        6.71      3.08 o
   4   9   2        0.16       -3.97      2.14 o
   5   9   2        0.22        2.24      2.41 o
   6   9   2       11.22       15.06      3.08 o
   7   9   2        0.71       -1.19      2.62 o
  -1  10   2        0.08        5.42      4.19 o
   0  10   2        1.70        4.73      4.16 o
   1  10   2        0.11        1.95      3.49 o
   2  10   2        1.68        6.84      6.22 o
   3  10   2        0.08       -0.09      3.02 o
   4  10   2        1.90        2.80      2.72 o
   5  10   2        0.08       -2.04      3.42 o
  -4  -9   3        0.24       -2.52      2.46 o
  -3  -9   3        0.31       -1.35      2.37 o
  -2  -9   3        0.43        3.81      2.98 o
  -1  -9   3        0.62        2.27      4.67 o
   0  -9   3        0.77        6.89      4.76 o
  -6  -8   3        4.58        6.68      2.50 o
  -5  -8   3        0.15       -3.55      2.28 o
  -4  -8   3        2.77        5.12      2.40 o
  -3  -8   3        5.13        7.91      2.32 o
  -2  -8   3        7.36       14.37      2.97 o
  -1  -8   3        0.96        4.71      2.89 o
   0  -8   3        0.81        8.66      3.57 o
   1  -8   3        6.31       14.80      4.04 o
   2  -8   3        2.64       10.67      4.45 o
   3  -8   3        1.15        2.79      4.90 o
  -7  -7   3        4.69       20.15      6.36 o
  -6  -7   3       21.20       34.20      4.86 o
  -5  -7   3       14.64       23.17      2.22 o
  -4  -7   3        6.38       12.71      1.80 o
  -3  -7   3        5.20        5.15      1.76 o
  -2  -7   3       23.81       23.50      2.65 o
  -1  -7   3       10.02       11.10      3.83 o
   0  -7   3        3.30        2.46      2.61 o
   1  -7   3        0.90       -3.39      2.88 o
   2  -7   3        0.14        3.43      3.83 o
   3  -7   3        0.09        2.21      4.08 o
   4  -7   3        0.06       -2.82      4.22 o
  -8  -6   3        1.86        0.95      6.49 o
  -7  -6   3        4.88        9.25      4.81 o
  -6  -6   3        1.06       -1.83      2.91 o
  -5  -6   3        0.41       -0.46      1.36 o
  -4  -6   3        0.56        0.46      1.37 o
  -3  -6   3       97.56       92.75      4.08 o
  -2  -6   3      116.13      121.69      6.92 o
  -1  -6   3        8.22        9.87      3.41 o
   0  -6   3      141.22      168.38      9.00 o
   1  -6   3       52.74       74.78     10.99 o
   2  -6   3        0.93        5.99      3.50 o
   3  -6   3       34.80       50.42     20.62 o
   4  -6   3        0.03        4.87      4.87 o
   5  -6   3        0.19        0.44      6.22 o
  -9  -5   3        3.80       -0.54      6.76 o
  -8  -5   3        0.01       -4.60      6.09 o
  -7  -5   3       18.93       21.91      7.17 o
  -6  -5   3        3.11        8.14      3.91 o
  -5  -5   3       65.50       89.26      5.55 o
  -4  -5   3        8.35        6.15      1.40 o
  -3  -5   3      288.54      290.37      9.82 o
  -2  -5   3        1.89        2.85      1.46 o
  -1  -5   3      115.93      119.09      5.64 o
   0  -5   3      130.96      129.03      5.51 o
   1  -5   3       84.19       92.05      4.65 o
   2  -5   3        1.52        3.58      2.47 o
   3  -5   3       13.94       17.07      4.06 o
   4  -5   3       19.73       39.22      9.47 o
   5  -5   3        3.76        3.73      5.48 o
   6  -5   3        0.76        1.20      4.67 o
  -9  -4   3       13.13       32.86      8.65 o
  -8  -4   3        1.17       -2.57      5.27 o
  -7  -4   3       26.78       40.16      8.38 o
  -6  -4   3       16.54       12.44      5.27 o
  -5  -4   3       11.93       15.11      6.09 o
  -4  -4   3        5.52        7.32      1.64 o
  -3  -4   3        6.92        8.42      1.84 o
  -2  -4   3       49.71       46.99      2.08 o
  -1  -4   3        1.12       -0.64      1.07 o
   0  -4   3        9.54        8.12      1.24 o
   1  -4   3       21.45       18.10      1.81 o
   2  -4   3       15.09       17.05      1.82 o
   3  -4   3      121.19      130.28      9.32 o
   4  -4   3        0.04       -1.71      2.15 o
   5  -4   3       14.03       23.45      4.70 o
   6  -4   3        2.65        0.99      4.42 o
   7  -4   3        2.76        2.84      6.49 o
  -8  -3   3        0.81      -10.01      5.00 o
  -7  -3   3       31.66       33.40      7.30 o
  -6  -3   3       12.03        8.25      4.73 o
  -5  -3   3       91.51       96.69     10.95 o
  -4  -3   3        4.46        0.64      1.93 o
  -3  -3   3      611.85      642.69     21.19 o
  -2  -3   3      217.86      196.76      6.64 o
  -1  -3   3      498.97      526.36     18.43 o
   0  -3   3        1.27        0.98      1.09 o
   1  -3   3      244.95      210.24     10.10 o
   2  -3   3        1.08        1.08      1.05 o
   3  -3   3      123.98      143.47      8.31 o
   4  -3   3       11.31        4.97      1.84 o
   5  -3   3        0.13       -0.23      2.49 o
   6  -3   3        0.79        0.80      2.87 o
   7  -3   3        0.36        3.31      3.22 o
   8  -3   3        0.18       -1.76      6.63 o
  -6  -2   3        0.08       -4.60      3.52 o
  -5  -2   3       56.12       38.94      6.49 o
  -4  -2   3       13.22       14.48      3.25 o
  -3  -2   3      183.31      128.79      9.58 o
  -2  -2   3      309.06      290.00      9.17 o
  -1  -2   3      439.11      465.35     15.78 o
   0  -2   3      373.43      387.72     14.44 o
   1  -2   3        0.88        0.07      0.55 o
   2  -2   3       46.24       54.56      2.61 o
   3  -2   3        8.77        3.63      1.00 o
   4  -2   3       10.97        3.76      1.91 o
   5  -2   3       35.66       42.88      4.66 o
   6  -2   3        6.07        0.94      2.72 o
   7  -2   3       14.14       20.18      4.66 o
   8  -2   3        0.37        2.40      8.45 o
  -4  -1   3        4.68        1.31      2.44 o
  -3  -1   3      239.32      221.95     10.95 o
  -2  -1   3       92.01       57.89      2.06 o
  -1  -1   3      358.50      444.37     15.31 o
   0  -1   3      163.13      197.72      6.52 o
   1  -1   3       50.75       49.22      2.03 o
   2  -1   3     1115.53     1120.09     40.79 o
   3  -1   3        1.03       -2.57      1.29 o
   4  -1   3       43.78       27.62      3.86 o
   5  -1   3        4.56       -3.28      1.87 o
   6  -1   3        0.36       -4.10      2.05 o
   7  -1   3       12.12       13.05      3.47 o
   8  -1   3        2.39        3.33      4.06 o
   9  -1   3        0.55       -3.28      4.05 o
  -9   0   3        0.46        0.90      3.27 o
  -8   0   3       26.95       31.27      4.06 o
  -7   0   3       12.60       14.48      2.40 o
  -6   0   3       41.80       44.64      3.34 o
  -5   0   3      148.97      152.53     15.15 o
  -4   0   3       72.59       96.00      7.36 o
  -3   0   3      746.20      785.31     35.94 o
  -2   0   3     1145.00     1118.45     39.17 o
  -1   0   3     2275.96     2830.85     95.56 o
   0   0   3      142.57      202.42      6.71 o
   1   0   3      716.50      922.02     29.40 o
   2   0   3       61.54       65.30      2.77 o
   3   0   3      443.89      493.16     18.46 o
   4   0   3      193.77      197.63      7.82 o
   5   0   3       19.46       16.78      2.19 o
   6   0   3      137.80      131.40      7.12 o
   7   0   3        1.06       -3.07      2.28 o
   8   0   3       27.52       39.05     10.48 o
   9   0   3        1.90       -1.14      4.87 o
  -9   1   3        0.02       -3.52      5.00 o
  -8   1   3       11.59        9.16      3.73 o
  -7   1   3        0.35       -2.00      2.72 o
  -6   1   3       92.55       90.10      6.96 o
  -5   1   3        1.63        1.38      1.25 o
  -4   1   3      161.11      160.85      7.78 o
  -3   1   3      406.52      499.03     22.96 o
  -2   1   3        5.60        5.28      0.99 o
  -1   1   3      419.90      552.24     20.66 o
   0   1   3      174.74      224.51      8.65 o
   1   1   3     1903.42     2707.16     70.74 o
   2   1   3     2192.72     2641.25     69.23 o
   3   1   3      792.92      837.35     28.41 o
   4   1   3        0.62        1.52      1.10 o
   5   1   3       44.99       37.08      2.69 o
   6   1   3       60.16       71.35      6.70 o
   7   1   3        2.64        0.54      2.28 o
   8   1   3       37.13       46.08      4.74 o
   9   1   3        4.01        1.91      5.14 o
  -9   2   3        1.17        0.14      6.09 o
  -8   2   3        0.11        4.06      5.41 o
  -7   2   3        9.66       13.96      3.54 o
  -6   2   3        4.08        4.33      2.80 o
  -5   2   3       15.90       17.91      2.09 o
  -4   2   3       49.48       44.76      3.92 o
  -3   2   3       39.07       37.38      2.23 o
  -2   2   3      938.30     1101.84     44.40 o
  -1   2   3       91.81      106.59      4.38 o
   0   2   3      813.12      999.09     37.11 o
   1   2   3       21.68       38.54      2.10 o
   2   2   3       55.00       49.66      1.75 o
   3   2   3      153.37      168.33      5.66 o
   4   2   3       55.13       65.90      3.39 o
   5   2   3       66.17       68.48      3.59 o
   6   2   3       13.78       11.08      1.96 o
   7   2   3        1.73        0.33      1.97 o
   8   2   3       25.73       25.40      4.11 o
   9   2   3        2.44        0.36      3.77 o
  10   2   3        3.29       12.33      4.61 o
  -8   3   3        0.18       -1.35      5.54 o
  -7   3   3        2.53       -5.14      4.60 o
  -6   3   3       21.25       27.50      4.09 o
  -5   3   3        0.22       -2.82      1.80 o
  -4   3   3       11.87       14.24      2.37 o
  -3   3   3       12.34       15.99      1.88 o
  -2   3   3        0.51        0.97      1.16 o
  -1   3   3      163.83      198.90      9.51 o
   0   3   3       16.70       12.85      1.25 o
   1   3   3      279.52      337.51     14.03 o
   2   3   3     1369.26     1487.15     49.23 o
   3   3   3       26.22       44.47      2.13 o
   4   3   3      338.50      340.90     11.66 o
   5   3   3       45.62       52.89      3.11 o
   6   3   3      106.83      106.35      4.97 o
   7   3   3        0.00       -2.78      2.15 o
   8   3   3      115.08      146.20      8.18 o
   9   3   3        0.01        5.11      3.69 o
  10   3   3        4.05        4.65      4.52 o
  -8   4   3        0.56       -0.27      6.63 o
  -7   4   3        0.40        1.89      5.54 o
  -6   4   3        1.27       -0.46      3.18 o
  -5   4   3        0.01       -2.24      2.27 o
  -4   4   3       54.34       58.01     12.88 o
  -3   4   3       11.02        7.56      1.87 o
  -2   4   3      277.83      290.05     13.56 o
  -1   4   3        7.23        6.69      1.43 o
   0   4   3      225.73      161.36      7.84 o
   1   4   3      250.66      301.05     13.95 o
   2   4   3     1874.45     2076.88     75.61 o
   3   4   3       40.21       37.50      2.06 o
   4   4   3      230.58      222.09      9.87 o
   5   4   3        5.15        2.31      1.31 o
   6   4   3       32.54       28.53      2.53 o
   7   4   3        0.46       -3.87      2.21 o
   8   4   3        6.91        1.65      2.69 o
   9   4   3        0.01       -5.00      2.73 o
  10   4   3        1.52       -2.15      3.93 o
  -7   5   3        0.02       -1.22      5.54 o
  -6   5   3        1.91        2.03      5.14 o
  -5   5   3        1.44       -0.03      3.25 o
  -4   5   3       24.12       29.58     12.98 o
  -3   5   3        2.63       -3.37      1.68 o
  -2   5   3      134.41      116.62      9.33 o
  -1   5   3       68.53       72.46      3.70 o
   0   5   3       93.16       94.77      5.21 o
   1   5   3      114.02      142.90      8.41 o
   2   5   3       23.44       20.88      2.47 o
   3   5   3        3.03        2.46      1.19 o
   4   5   3        2.52        2.36      1.35 o
   5   5   3      119.47      113.71      5.10 o
   6   5   3       83.04       72.21      8.47 o
   7   5   3       37.85       36.71      8.35 o
   8   5   3       25.40       24.30      3.57 o
   9   5   3        4.85        5.81      3.06 o
  -6   6   3        1.97        5.41      5.41 o
  -5   6   3        4.80        7.32      3.96 o
  -4   6   3        1.51       -4.42      3.27 o
  -3   6   3       13.97        8.40      7.91 o
  -2   6   3       88.06       69.86      6.20 o
  -1   6   3        5.79        5.21      2.11 o
   0   6   3       32.20       18.83      2.62 o
   1   6   3       39.44       38.67      3.58 o
   2   6   3      385.98      392.72     21.34 o
   3   6   3      110.71      107.79      5.54 o
   4   6   3      151.04      127.34      5.51 o
   5   6   3      145.50      143.25      8.59 o
   6   6   3        6.09        8.98      2.49 o
   7   6   3       57.61       61.06      6.65 o
   8   6   3       20.97       21.41      4.70 o
   9   6   3        1.76       -2.07      3.28 o
  -5   7   3        4.38        4.08      5.95 o
  -4   7   3        0.03       -4.96      3.86 o
  -3   7   3       26.56       29.65      7.91 o
  -2   7   3       86.83       70.32      9.74 o
  -1   7   3       31.22       36.61      5.95 o
   0   7   3        8.77        8.70      2.49 o
   1   7   3        0.09        0.25      1.93 o
   2   7   3       26.67       21.22      2.98 o
   3   7   3        0.60       -0.33      1.95 o
   4   7   3       89.24       82.60      4.50 o
   5   7   3        2.12        0.06      1.81 o
   6   7   3       46.39       40.83      3.73 o
   7   7   3        1.39        2.61      2.42 o
   8   7   3        1.79        5.43      2.82 o
   9   7   3        0.99       -0.11      3.24 o
  -4   8   3        0.26        0.04      4.08 o
  -3   8   3        1.40       -0.90      3.89 o
  -2   8   3        0.55       -5.36      3.00 o
  -1   8   3        0.13        0.07      3.00 o
   0   8   3        5.24        3.13      2.46 o
   1   8   3       38.53       46.79      4.43 o
   2   8   3        1.01       -2.77      2.44 o
   3   8   3       70.56       78.96      6.83 o
   4   8   3        6.67        3.75      2.04 o
   5   8   3       14.31       14.38      2.64 o
   6   8   3        7.62        9.07      2.66 o
   7   8   3        3.02        6.63      2.69 o
   8   8   3        3.32        6.18      2.87 o
  -3   9   3        0.09        3.34      4.15 o
  -2   9   3        1.37        1.00      6.49 o
  -1   9   3        9.27       11.56      4.16 o
   0   9   3        0.02        1.72      3.47 o
   1   9   3       19.20       25.88      3.98 o
   2   9   3        2.17        2.06      2.96 o
   3   9   3       12.40       14.59      3.26 o
   4   9   3        6.62        6.99      2.51 o
   5   9   3        2.96        1.43      2.34 o
   6   9   3        0.05       -0.77      2.54 o
   7   9   3        0.15       -1.27      2.57 o
  -1  10   3        0.28        2.12      4.05 o
   0  10   3        0.04        1.39      4.06 o
   1  10   3        0.06       -2.37      3.25 o
   2  10   3        0.25        2.54      3.85 o
   3  10   3        0.09       -2.48      3.20 o
   4  10   3        0.12       -3.62      3.67 o
   5  10   3        1.17        0.34      2.70 o
   6  10   3        0.31       -3.60      2.65 o
  -5  -8   4        8.11       18.53      4.05 o
  -4  -8   4        1.49        1.09      2.76 o
  -3  -8   4        0.00       -0.29      2.51 o
  -2  -8   4        1.88        4.07      3.28 o
  -1  -8   4        0.07       -2.03      4.40 o
   0  -8   4        0.06       -4.13      3.57 o
   1  -8   4        0.53       -3.33      4.05 o
   2  -8   4        0.78        5.47      4.75 o
  -7  -7   4        0.00        6.22      6.36 o
  -6  -7   4        0.23        6.34      2.83 o
  -5  -7   4        0.32        2.85      2.14 o
  -4  -7   4       10.49        9.28      2.26 o
  -3  -7   4        0.05       -3.69      1.87 o
  -2  -7   4        1.77        1.70      3.20 o
  -1  -7   4        1.96       -3.12      2.82 o
   0  -7   4       12.76       15.44      5.32 o
   1  -7   4        3.35        1.90      5.00 o
   2  -7   4        2.64        7.83      4.29 o
   3  -7   4        0.75        1.80      4.67 o
  -8  -6   4        0.83        9.33      7.03 o
  -7  -6   4        0.27       -1.89      5.27 o
  -6  -6   4       10.43       22.79      4.43 o
  -5  -6   4       10.29        8.47      1.91 o
  -4  -6   4        0.95       -0.93      1.59 o
  -3  -6   4        7.89        2.19      2.33 o
  -2  -6   4        1.37        1.15      1.59 o
  -1  -6   4        9.67       11.66      5.62 o
   0  -6   4       48.74       73.06      7.60 o
   1  -6   4       18.90       18.54      4.24 o
   2  -6   4        3.99        6.52      3.73 o
   3  -6   4        0.97        2.17      3.64 o
   4  -6   4        0.78        3.10      4.25 o
   5  -6   4        0.07        8.39      5.05 o
  -8  -5   4        9.73       13.93      7.03 o
  -7  -5   4        0.93        0.27      5.27 o
  -6  -5   4        0.53        5.14      5.00 o
  -5  -5   4        0.95        0.35      2.64 o
  -4  -5   4        1.43        3.22      1.54 o
  -3  -5   4       39.98       40.55      2.85 o
  -2  -5   4       62.64       65.06      4.59 o
  -1  -5   4       31.21       30.80      2.98 o
   0  -5   4       50.37       57.09      4.11 o
   1  -5   4       17.63       14.14      2.97 o
   2  -5   4        7.87        4.67      2.73 o
   3  -5   4        0.11        2.47      3.40 o
   4  -5   4        5.98       10.38      4.33 o
   5  -5   4        0.22       -1.31      4.26 o
   6  -5   4        4.04        6.83      5.12 o
  -8  -4   4        0.95        1.76      5.54 o
  -7  -4   4        1.01        1.08      5.00 o
  -6  -4   4        9.65       12.71      5.41 o
  -5  -4   4        5.43        5.23      3.35 o
  -4  -4   4      176.36      168.30      7.67 o
  -3  -4   4        0.20       -2.13      1.06 o
  -2  -4   4      154.84      155.09      5.83 o
  -1  -4   4       23.09       17.46      3.16 o
   0  -4   4      107.17       92.51      4.49 o
   1  -4   4        1.89       -0.18      1.39 o
   2  -4   4        9.06        7.88      1.57 o
   3  -4   4        7.09        3.48      2.02 o
   4  -4   4        9.42        2.11      3.46 o
   5  -4   4        1.76        1.63      4.18 o
   6  -4   4        0.01        0.25      4.54 o
   7  -4   4        0.21        7.57      7.57 o
  -7  -3   4       10.12       13.39      5.27 o
  -6  -3   4        6.96        2.16      4.46 o
  -5  -3   4       19.38       10.55      4.46 o
  -4  -3   4      122.46      106.46     10.83 o
  -3  -3   4        8.31        4.11      1.22 o
  -2  -3   4        2.69        2.90      1.16 o
  -1  -3   4      126.59      144.66      6.90 o
   0  -3   4      206.92      229.92      9.76 o
   1  -3   4       43.09       34.69      2.38 o
   2  -3   4       43.28       43.76      2.81 o
   3  -3   4        4.22        4.08      1.56 o
   4  -3   4       93.52      132.56     10.33 o
   5  -3   4        3.17        4.23      2.71 o
   6  -3   4       28.77       42.97      6.94 o
   7  -3   4       12.11       10.14      7.71 o
  -6  -2   4       21.73       20.28      5.41 o
  -5  -2   4        0.26       -1.35      3.38 o
  -4  -2   4       12.28        7.30      2.43 o
  -3  -2   4      364.64      364.87     13.42 o
  -2  -2   4      874.01      918.51     34.05 o
  -1  -2   4       89.67       84.86      3.66 o
   0  -2   4     1152.93     1193.39     43.76 o
   1  -2   4      319.87      335.66     15.64 o
   2  -2   4      145.77      143.03      5.81 o
   3  -2   4      217.15      210.46     10.26 o
   4  -2   4       81.78       63.21      6.01 o
   5  -2   4       29.01       22.07      5.09 o
   6  -2   4        0.98       -4.91      2.74 o
   7  -2   4       10.63       17.31      3.96 o
   8  -2   4        0.58        2.37      4.19 o
  -4  -1   4       64.00       54.16      7.10 o
  -3  -1   4      638.70      655.27     24.42 o
  -2  -1   4      315.55      304.44     11.07 o
  -1  -1   4      239.85      275.00     10.42 o
   0  -1   4     1206.45     1495.94     54.67 o
   1  -1   4      139.12      150.13      6.57 o
   2  -1   4        5.32        4.24      1.10 o
   3  -1   4        2.31        2.78      1.10 o
   4  -1   4      210.81      192.36      8.66 o
   5  -1   4       55.28       61.59      5.84 o
   6  -1   4       48.19       56.36      5.17 o
   7  -1   4       23.87       39.58      5.68 o
   8  -1   4        1.78        5.57      3.95 o
   9  -1   4        2.40        5.96      4.71 o
  -9   0   4        1.58       -0.54      4.33 o
  -8   0   4        0.34       -5.14      3.92 o
  -7   0   4        0.58       -2.84      3.52 o
  -6   0   4      100.20       99.39     10.82 o
  -5   0   4        5.74       12.73      2.07 o
  -4   0   4        0.00        7.96      1.91 o
  -3   0   4      300.30      345.92     14.99 o
  -2   0   4        0.09        1.12      1.00 o
  -1   0   4      786.94      897.55     38.36 o
   0   0   4      225.10      324.69     11.30 o
   1   0   4      488.43      705.64     24.11 o
   2   0   4      163.01      186.95      6.70 o
   3   0   4     1756.22     1733.25     69.14 o
   4   0   4      569.98      530.85     21.76 o
   5   0   4      354.54      378.19     17.87 o
   6   0   4      151.14      161.40      9.86 o
   7   0   4       84.91      119.29     10.04 o
   8   0   4        0.19       -1.36      4.12 o
   9   0   4        3.16        2.98      4.25 o
  -9   1   4        0.55       -0.27      5.41 o
  -8   1   4        0.09       -1.10      5.61 o
  -7   1   4       31.73       33.47      4.15 o
  -6   1   4      132.11      141.00     14.00 o
  -5   1   4      311.04      353.08     16.48 o
  -4   1   4      403.55      409.27     19.05 o
  -3   1   4     1611.53     2046.84     93.00 o
  -2   1   4      321.86      400.00     16.53 o
  -1   1   4      773.89     1103.78     44.67 o
   0   1   4      335.19      487.73     20.10 o
   1   1   4      778.84     1032.93     33.02 o
   2   1   4      114.48      141.10      4.48 o
   3   1   4      910.45     1046.04     38.04 o
   4   1   4        4.50        3.37      1.28 o
   5   1   4       16.20       14.33      2.36 o
   6   1   4      191.76      211.28     10.58 o
   7   1   4        0.03        1.64      2.55 o
   8   1   4        0.06       -0.71      3.57 o
   9   1   4        0.58        0.76      4.06 o
  -8   2   4        0.08       -4.06      5.27 o
  -7   2   4       30.54       42.30     10.21 o
  -6   2   4       15.35       13.31      4.67 o
  -5   2   4      134.37      149.74      7.58 o
  -4   2   4      192.45      201.33      9.80 o
  -3   2   4      143.55      137.19      6.82 o
  -2   2   4       13.02       22.23      2.98 o
  -1   2   4      239.85      287.95     12.10 o
   0   2   4      424.56      567.40     23.33 o
   1   2   4      556.92      741.11     25.27 o
   2   2   4        0.00        0.74      0.82 o
   3   2   4      946.45     1058.16     32.83 o
   4   2   4       52.94       47.00      2.68 o
   5   2   4      213.79      241.85     10.41 o
   6   2   4       27.11       28.98      2.86 o
   7   2   4       32.49       40.64      3.98 o
   8   2   4       11.20       14.75      7.44 o
   9   2   4        5.14        7.62      5.07 o
  -8   3   4        0.04       -2.57      5.27 o
  -7   3   4        1.93        0.14      4.87 o
  -6   3   4        6.36        3.31      3.06 o
  -5   3   4       23.01       18.67      2.62 o
  -4   3   4        9.31        8.51      1.94 o
  -3   3   4      289.99      282.64     15.43 o
  -2   3   4      189.04      213.70     10.18 o
  -1   3   4      750.11      836.65     37.57 o
   0   3   4       12.93        5.96      1.47 o
   1   3   4     1329.00     1509.52     67.95 o
   2   3   4       26.35       31.77      1.86 o
   3   3   4     1220.99     1409.42     43.72 o
   4   3   4      219.68      233.94      8.41 o
   5   3   4       50.28       44.42      3.01 o
   6   3   4        5.13        4.41      1.94 o
   7   3   4        0.85        0.60      2.49 o
   8   3   4        0.10        1.47      2.73 o
   9   3   4        0.00        3.62      4.26 o
  -8   4   4        0.79       11.09      6.63 o
  -7   4   4       19.50       29.88      6.90 o
  -6   4   4        3.48        3.52      4.60 o
  -5   4   4       51.36       34.75      6.36 o
  -4   4   4        0.00       -2.97      1.89 o
  -3   4   4       92.67       91.95      6.11 o
  -2   4   4       78.79       76.33      4.40 o
  -1   4   4      378.62      460.78     24.76 o
   0   4   4       51.78       66.98      4.00 o
   1   4   4       17.47       21.98      2.17 o
   2   4   4       34.63       37.44      2.51 o
   3   4   4        6.99        6.60      1.58 o
   4   4   4        0.53        4.33      1.33 o
   5   4   4       45.25       46.57      3.30 o
   6   4   4       68.68       56.74      4.16 o
   7   4   4       27.75       20.00      3.33 o
   8   4   4        9.73       11.63      3.25 o
   9   4   4        1.97       -4.99      3.46 o
  -7   5   4        0.73        5.14      5.95 o
  -6   5   4        1.52        0.95      5.14 o
  -5   5   4        1.68        1.72      3.15 o
  -4   5   4       19.89       17.85      5.21 o
  -3   5   4        0.75       -2.16      1.71 o
  -2   5   4        0.28       -0.56      1.58 o
  -1   5   4        0.31       -1.92      1.43 o
   0   5   4       61.15       58.67      3.68 o
   1   5   4      122.07      112.77      8.00 o
   2   5   4      207.35      213.52     10.37 o
   3   5   4      308.21      371.88     15.36 o
   4   5   4        0.73       -0.23      1.49 o
   5   5   4       33.03       20.82      2.61 o
   6   5   4       18.81       22.28      2.47 o
   7   5   4        0.61       -1.75      2.45 o
   8   5   4        3.82       11.48      8.12 o
   9   5   4        0.47        0.38      3.58 o
  -6   6   4        0.64        1.22      5.14 o
  -5   6   4        4.58        7.82      7.17 o
  -4   6   4        0.39        1.88      3.11 o
  -3   6   4        7.63        3.99      3.31 o
  -2   6   4       92.95       83.11     16.16 o
  -1   6   4        3.53        8.50      2.04 o
   0   6   4       27.93       16.83      2.72 o
   1   6   4       71.82       82.57      5.75 o
   2   6   4        6.43        6.62      2.52 o
   3   6   4       20.66       18.68      2.12 o
   4   6   4        3.77        7.19      1.91 o
   5   6   4        7.45        4.46      2.06 o
   6   6   4       30.73       32.98      3.38 o
   7   6   4       11.11       10.56      2.96 o
   8   6   4        6.48       10.07      3.90 o
   9   6   4        7.44        7.76      3.94 o
  -5   7   4        0.12       -0.08      4.13 o
  -4   7   4        0.82       -3.43      3.64 o
  -3   7   4        2.89       -4.39      3.22 o
  -2   7   4        5.58       -2.57      7.71 o
  -1   7   4       28.94       27.31      5.93 o
   0   7   4       43.76       34.31      3.88 o
   1   7   4        7.51       13.86      2.88 o
   2   7   4      174.43      191.17     11.35 o
   3   7   4        2.20        3.15      2.22 o
   4   7   4        3.47        6.12      1.96 o
   5   7   4        5.75        1.04      1.86 o
   6   7   4        7.10        5.47      3.57 o
   7   7   4        2.73        2.33      2.70 o
   8   7   4       23.02       32.81      5.52 o
   9   7   4        5.06        2.27      3.63 o
  -4   8   4        0.00       -6.01      5.75 o
  -3   8   4        1.44       -0.38      4.33 o
  -2   8   4        2.78        1.98      3.44 o
  -1   8   4       10.12       17.94      4.00 o
   0   8   4        0.78        0.44      3.10 o
   1   8   4       11.33       10.49      3.08 o
   2   8   4        4.73        2.80      2.84 o
   3   8   4       15.20        8.28      2.93 o
   4   8   4        5.61        3.78      2.34 o
   5   8   4       13.93       12.11      2.72 o
   6   8   4        0.06       -0.55      2.48 o
   7   8   4        0.01        1.39      2.63 o
   8   8   4        0.03        3.89      2.87 o
  -3   9   4        0.05        0.25      5.54 o
  -2   9   4        0.02        3.77      3.92 o
  -1   9   4        1.15       -0.61      3.71 o
   0   9   4        0.97       -3.05      3.31 o
   1   9   4        0.98       -1.78      3.92 o
   2   9   4        5.95        0.00      3.12 o
   3   9   4        2.62        0.60      2.67 o
   4   9   4        6.82       10.64      3.57 o
   5   9   4        1.88        3.15      2.48 o
   6   9   4        0.23       -1.65      2.63 o
   7   9   4        0.00        3.44      2.90 o
  -1  10   4        0.03       -0.65      5.07 o
   0  10   4        0.40       -0.25      3.73 o
   1  10   4        0.10       -0.56      3.92 o
   2  10   4        3.20       -0.02      3.81 o
   3  10   4        0.08       -2.84      3.30 o
   4  10   4        2.43        4.68      2.79 o
   5  10   4        0.19        0.59      2.70 o
  -4  -8   5        2.54        5.63      3.78 o
  -3  -8   5        0.00       -2.58      3.21 o
  -2  -8   5        0.49        2.26      2.69 o
  -1  -8   5        4.04        5.70      3.63 o
   0  -8   5        1.59        5.14      7.30 o
  -6  -7   5        0.02        0.41      2.40 o
  -5  -7   5       11.97       17.05      3.39 o
  -4  -7   5        0.10       -3.81      2.57 o
  -3  -7   5        5.84        7.22      3.32 o
  -2  -7   5        0.83       -5.67      2.84 o
  -1  -7   5        0.43       -1.61      4.00 o
   0  -7   5        3.72        1.23      3.34 o
   1  -7   5        0.89       -3.38      5.34 o
   2  -7   5        1.45        1.08      4.57 o
   3  -7   5        0.58        1.13      4.73 o
  -7  -6   5        5.71       14.47      6.90 o
  -6  -6   5        1.90        2.96      4.42 o
  -5  -6   5        2.73        3.94      2.03 o
  -4  -6   5       13.37       10.92      2.10 o
  -3  -6   5        0.00       -0.61      1.95 o
  -2  -6   5        3.56        5.18      2.11 o
  -1  -6   5      119.07      147.24      9.66 o
   0  -6   5        0.15        2.30      3.12 o
   1  -6   5       30.49       36.28      5.11 o
   2  -6   5        2.99        0.38      3.90 o
   3  -6   5        1.44        4.02      4.33 o
   4  -6   5        0.68        5.75      6.63 o
  -8  -5   5        3.07       -9.60      6.36 o
  -7  -5   5        1.94       -2.30      5.68 o
  -6  -5   5        0.39       -1.27      3.78 o
  -5  -5   5       28.28       46.83      5.07 o
  -4  -5   5        1.97       -2.68      1.62 o
  -3  -5   5       48.18       54.75      3.37 o
  -2  -5   5        0.56        3.34      1.66 o
  -1  -5   5      317.12      349.61     15.70 o
   0  -5   5       86.28      102.26      8.99 o
   1  -5   5       80.41       90.09      6.84 o
   2  -5   5       11.47       12.70      4.18 o
   3  -5   5        1.05       -0.10      3.86 o
   4  -5   5        0.66        1.90      4.13 o
   5  -5   5        0.00        1.26      4.53 o
  -8  -4   5        2.04        2.84      6.36 o
  -7  -4   5       11.30       15.82      6.22 o
  -6  -4   5        1.59       10.28      5.14 o
  -5  -4   5       17.66       32.89      5.54 o
  -4  -4   5       12.69        8.76      2.72 o
  -3  -4   5       19.10       11.60      1.60 o
  -2  -4   5        6.72        6.33      1.41 o
  -1  -4   5       17.02       15.95      1.83 o
   0  -4   5        4.11        3.08      1.49 o
   1  -4   5        1.81        2.65      2.02 o
   2  -4   5        6.45        3.32      2.76 o
   3  -4   5        9.24        4.02      6.96 o
   4  -4   5       14.44        7.36      6.49 o
   5  -4   5        9.94        1.48      4.48 o
   6  -4   5        5.44       11.74      5.33 o
  -7  -3   5        0.18       -7.17      4.60 o
  -6  -3   5        7.00        3.52      4.19 o
  -5  -3   5       78.17       70.52      8.52 o
  -4  -3   5       53.23       52.48      6.51 o
  -3  -3   5       46.31       38.97      4.11 o
  -2  -3   5       18.20       13.55      1.63 o
  -1  -3   5      149.04      154.14      7.63 o
   0  -3   5      132.83      137.44      6.27 o
   1  -3   5      119.73      125.15      5.93 o
   2  -3   5       78.50       57.31      4.09 o
   3  -3   5        0.27       -3.92      1.96 o
   4  -3   5        1.18       -2.53      2.69 o
   5  -3   5       10.43        2.66      8.18 o
   6  -3   5        4.37        6.82      4.84 o
   7  -3   5        0.11       -4.79      4.74 o
  -5  -2   5      213.52      106.96     12.98 o
  -4  -2   5       80.93       54.36      8.82 o
  -3  -2   5       48.86       27.53      2.54 o
  -2  -2   5       27.10       28.26      2.14 o
  -1  -2   5        3.68       -1.37      1.56 o
   0  -2   5      235.85      222.73      9.53 o
   1  -2   5      115.06      127.90      5.97 o
   2  -2   5        1.27        1.95      1.49 o
   3  -2   5        0.38       -2.75      1.43 o
   4  -2   5       18.53       14.42      2.93 o
   5  -2   5        0.03       -4.02      2.88 o
   6  -2   5        6.66        9.27      3.42 o
   7  -2   5        1.51       -1.93      4.79 o
   8  -2   5        2.62       -0.41      7.44 o
  -6  -1   5        0.40       -1.08      2.97 o
  -5  -1   5        4.51        3.92      2.62 o
  -4  -1   5        5.65        2.42      1.91 o
  -3  -1   5       85.36       71.76      3.93 o
  -2  -1   5      285.78      311.80     21.93 o
  -1  -1   5      130.08      163.65      6.53 o
   0  -1   5       48.77       72.82      3.80 o
   1  -1   5       16.44       16.00      2.27 o
   2  -1   5        0.19        1.84      1.19 o
   3  -1   5        6.05        3.73      1.56 o
   4  -1   5       58.14       54.34      5.06 o
   5  -1   5        5.38       -5.84      3.67 o
   6  -1   5       21.07       32.53      8.24 o
   7  -1   5        2.88        0.04      3.27 o
   8  -1   5        5.01       13.24      4.78 o
  -8   0   5        2.22        7.03      4.46 o
  -7   0   5        0.89       -1.04      2.38 o
  -6   0   5       64.40       71.67      8.25 o
  -5   0   5       43.06       44.04      3.77 o
  -4   0   5      532.15      529.10     30.21 o
  -3   0   5      263.40      301.14     13.32 o
  -2   0   5      300.06      356.30     17.04 o
  -1   0   5       16.48       21.92      1.73 o
   0   0   5      735.27      883.39     32.70 o
   1   0   5       35.81       27.13      2.17 o
   2   0   5      190.21      219.59      7.72 o
   3   0   5       10.54       18.08      2.24 o
   4   0   5      245.95      230.65     10.11 o
   5   0   5        0.86        0.48      1.88 o
   6   0   5        5.55        6.90      3.33 o
   7   0   5        7.37        8.68      3.70 o
   8   0   5        0.22        9.37      4.12 o
   9   0   5        0.01       -3.82      4.26 o
  -8   1   5        0.41        2.84      3.29 o
  -7   1   5        0.84       -2.03      3.25 o
  -6   1   5        0.01        0.97      2.72 o
  -5   1   5        7.57        8.15      1.88 o
  -4   1   5      521.87      565.35     26.16 o
  -3   1   5        6.98       11.90      1.77 o
  -2   1   5      138.09      181.61      9.01 o
  -1   1   5      131.02      146.68      5.99 o
   0   1   5      223.37      287.39     12.10 o
   1   1   5      198.29      300.20     11.46 o
   2   1   5      181.30      219.93      7.74 o
   3   1   5       10.52       10.09      1.50 o
   4   1   5     1245.58     1328.88     53.15 o
   5   1   5       17.74       22.87      2.83 o
   6   1   5       76.89       84.22      6.36 o
   7   1   5       17.84       23.91      4.95 o
   8   1   5        0.37       -0.90      3.78 o
   9   1   5        0.00       -1.24      6.22 o
  -8   2   5        1.10        1.62      5.27 o
  -7   2   5        2.52       -1.90      3.15 o
  -6   2   5       33.35       35.93      4.30 o
  -5   2   5        0.75       -1.15      1.91 o
  -4   2   5        6.06        6.65      1.89 o
  -3   2   5        3.51        2.21      1.54 o
  -2   2   5       90.26      115.10      5.32 o
  -1   2   5       17.43       21.27      2.14 o
   0   2   5      484.46      604.43     27.69 o
   1   2   5      109.04      141.70      5.14 o
   2   2   5      774.57      954.24     31.40 o
   3   2   5        3.16        2.14      1.35 o
   4   2   5      286.64      288.71     11.21 o
   5   2   5        0.49        4.57      2.64 o
   6   2   5       33.62       34.85      3.41 o
   7   2   5        0.13       -2.37      3.17 o
   8   2   5       11.89       10.36      6.02 o
   9   2   5        1.76        1.86      4.47 o
  -8   3   5        4.63        4.06      6.09 o
  -7   3   5        0.10       -4.06      4.60 o
  -6   3   5       11.95       12.76      3.39 o
  -5   3   5        4.90        5.74      3.11 o
  -4   3   5       29.71       27.82      3.06 o
  -3   3   5       61.52       60.44      4.38 o
  -2   3   5        0.24       -0.27      1.55 o
  -1   3   5       66.36       74.27      4.28 o
   0   3   5      288.75      316.56     17.41 o
   1   3   5       97.27      123.92      5.75 o
   2   3   5       57.92       66.22      3.15 o
   3   3   5       55.96       79.46      3.45 o
   4   3   5       50.73       52.06      2.82 o
   5   3   5        1.87        2.12      2.02 o
   6   3   5      136.91      133.19      6.87 o
   7   3   5       48.64       58.30      4.80 o
   8   3   5       14.89       21.11      8.99 o
   9   3   5       11.59       19.45      5.37 o
  -7   4   5        0.08       -2.16      5.41 o
  -6   4   5        2.76        2.97      5.00 o
  -5   4   5        5.75        4.06      3.23 o
  -4   4   5        0.68        0.86      2.13 o
  -3   4   5       11.78       13.30      2.18 o
  -2   4   5       64.71       65.02      4.05 o
  -1   4   5       63.66       44.53      3.21 o
   0   4   5      531.03      691.46     31.62 o
   1   4   5      229.19      232.37     10.01 o
   2   4   5       71.86       64.45      3.46 o
   3   4   5      410.60      422.98     15.55 o
   4   4   5      272.04      281.83     10.67 o
   5   4   5       44.80       51.17      3.27 o
   6   4   5       99.47       97.34      6.64 o
   7   4   5       27.81       27.14      4.20 o
   8   4   5        0.56       -0.10      3.42 o
   9   4   5        0.91       -5.44      3.74 o
  -7   5   5        0.62       -3.79      5.68 o
  -6   5   5        8.73        6.63      5.14 o
  -5   5   5        4.77        6.38      3.70 o
  -4   5   5       11.68        8.81      3.31 o
  -3   5   5       37.17       37.43     12.17 o
  -2   5   5        2.00        0.13      1.78 o
  -1   5   5       59.96       54.36      4.36 o
   0   5   5      109.94      105.51      5.75 o
   1   5   5        2.36        1.78      2.00 o
   2   5   5       22.63       35.11      2.57 o
   3   5   5       27.97       28.67      2.15 o
   4   5   5        6.96       11.38      2.47 o
   5   5   5        1.71        1.48      1.91 o
   6   5   5        9.12        3.48      2.12 o
   7   5   5       27.72       29.46      3.87 o
   8   5   5        4.36        6.85      3.76 o
   9   5   5       13.12       15.86      4.58 o
  -6   6   5        0.04        3.11      5.41 o
  -5   6   5        6.25       12.51      4.29 o
  -4   6   5        9.86        7.05      3.41 o
  -3   6   5        0.02       -1.58      2.73 o
  -2   6   5        1.39       -0.81      3.85 o
  -1   6   5      139.30      117.48     11.79 o
   0   6   5      113.82      135.32      8.53 o
   1   6   5       95.68       81.51      5.96 o
   2   6   5       14.17       14.39      3.06 o
   3   6   5      216.68      231.55      8.93 o
   4   6   5       15.17       15.77      2.28 o
   5   6   5       93.48       86.91      4.82 o
   6   6   5        0.36       -0.14      2.28 o
   7   6   5       33.56       30.47      3.92 o
   8   6   5        1.93        3.64      3.66 o
   9   6   5       11.49       17.49      4.54 o
  -5   7   5        0.51       -0.81      4.00 o
  -4   7   5        0.00       -2.02      3.65 o
  -3   7   5       11.77        8.98      7.30 o
  -2   7   5       13.53        7.95      3.67 o
  -1   7   5       98.67      107.81     17.65 o
   0   7   5      122.09      120.40      8.16 o
   1   7   5      132.01      153.63      9.74 o
   2   7   5       44.88       43.05      4.63 o
   3   7   5      102.16      116.05      6.41 o
   4   7   5       18.74       19.84      2.48 o
   5   7   5        4.24        4.72      2.04 o
   6   7   5        8.51        3.35      2.52 o
   7   7   5        6.90        7.94      3.01 o
   8   7   5        3.56        0.70      3.07 o
  -4   8   5        0.00       -3.41      3.93 o
  -3   8   5        1.45       -0.11      3.67 o
  -2   8   5        0.20       -3.25      5.21 o
  -1   8   5        0.00        0.01      3.48 o
   0   8   5        4.61        4.92      3.60 o
   1   8   5        3.79        2.71      2.94 o
   2   8   5       38.09       33.82      4.30 o
   3   8   5        0.29       -2.55      2.36 o
   4   8   5        0.20       -3.53      1.81 o
   5   8   5       42.40       42.85      4.86 o
   6   8   5        0.15        0.32      2.62 o
   7   8   5       27.59       30.73      5.10 o
   8   8   5        0.07       -2.36      2.98 o
  -3   9   5        3.83        9.04      5.34 o
  -2   9   5        0.29       -3.41      3.81 o
  -1   9   5        3.17       11.65      4.32 o
   0   9   5        2.10        3.29      3.93 o
   1   9   5        4.02        0.23      3.68 o
   2   9   5        1.47       -4.62      3.04 o
   3   9   5        8.38        9.89      2.99 o
   4   9   5       13.46       11.84      2.92 o
   5   9   5        8.99       10.56      3.00 o
   6   9   5        0.21       -3.19      2.71 o
   7   9   5        3.26        6.97      3.16 o
  -1  10   5        1.19        2.73      4.22 o
   0  10   5        0.28       -2.70      3.89 o
   1  10   5        0.14       -3.76      3.99 o
   2  10   5        0.00       -1.61      3.79 o
   3  10   5        0.10       -2.90      3.73 o
   4  10   5        0.63       -2.04      2.78 o
   5  10   5        0.21       -2.14      2.76 o
  -5  -7   6        2.95        7.65      3.81 o
  -4  -7   6        0.00        0.35      3.53 o
  -3  -7   6        3.26        3.57      3.55 o
  -2  -7   6        0.11       -3.84      3.77 o
  -1  -7   6        0.03        0.39      3.18 o
   0  -7   6        1.70        0.68      6.90 o
   1  -7   6        0.88        3.52      5.21 o
  -6  -6   6        0.47        4.97      3.22 o
  -5  -6   6        0.02       -1.13      2.58 o
  -4  -6   6       11.02       13.54      4.88 o
  -3  -6   6        8.42        1.19      2.61 o
  -2  -6   6        3.64        0.91      3.12 o
  -1  -6   6        0.10       -2.67      3.45 o
   0  -6   6        0.09        0.45      3.55 o
   1  -6   6       22.69       29.13      7.10 o
   2  -6   6        6.25        4.80      4.65 o
   3  -6   6        0.64        0.17      4.92 o
  -7  -5   6        0.43       -2.57      6.09 o
  -6  -5   6        6.73       13.79      5.54 o
  -5  -5   6        3.91        5.17      5.44 o
  -4  -5   6        5.07        1.49      2.08 o
  -3  -5   6        3.87        1.70      1.91 o
  -2  -5   6        0.88        2.68      2.10 o
  -1  -5   6        5.89        6.23      2.25 o
   0  -5   6        0.51        6.72      4.58 o
   1  -5   6       35.38       35.29      5.26 o
   2  -5   6       14.70       18.55      5.07 o
   3  -5   6        0.55       -1.54      4.15 o
   4  -5   6        1.43        3.80      6.09 o
   5  -5   6        1.13       -1.28      9.80 o
  -7  -4   6        1.15       -1.49      5.27 o
  -6  -4   6        3.37       -0.14      4.87 o
  -5  -4   6        0.99        1.77      2.13 o
  -4  -4   6       36.79       37.52      5.77 o
  -3  -4   6       40.10       33.92      3.19 o
  -2  -4   6       66.13       60.19      4.24 o
  -1  -4   6       56.01       56.91      3.83 o
   0  -4   6        2.15        4.43      2.85 o
   1  -4   6        5.16        4.09      3.07 o
   2  -4   6       18.43        9.30      3.30 o
   3  -4   6        0.32       -7.04      3.52 o
   4  -4   6        5.98       10.09      5.75 o
   5  -4   6        0.57        0.69      4.67 o
   6  -4   6        0.90       -1.70      5.03 o
  -6  -3   6       15.29        9.87      5.54 o
  -5  -3   6       30.42       25.62      9.89 o
  -4  -3   6        0.46       -4.14      2.19 o
  -3  -3   6      114.10       93.26      5.24 o
  -2  -3   6        0.05       -3.72      1.99 o
  -1  -3   6        2.02        3.70      2.07 o
   0  -3   6        0.04        1.08      1.61 o
   1  -3   6       13.37       15.06      2.56 o
   2  -3   6       43.78       39.22      5.03 o
   3  -3   6       17.46        7.96      4.03 o
   4  -3   6        8.23        8.79      5.88 o
   5  -3   6       32.85       51.16     19.74 o
   6  -3   6        1.08        7.09      5.25 o
  -5  -2   6        1.03        7.30      5.27 o
  -4  -2   6       42.99       28.14      6.62 o
  -3  -2   6        0.99       -1.38      1.34 o
  -2  -2   6       10.85        4.16      1.86 o
  -1  -2   6      624.34      722.63     32.99 o
   0  -2   6       65.85       64.13      3.97 o
   1  -2   6      278.86      288.10     12.32 o
   2  -2   6      103.65       86.06      5.44 o
   3  -2   6      149.18      142.21      7.69 o
   4  -2   6        2.28        0.58      2.78 o
   5  -2   6       73.62       91.87     28.26 o
   6  -2   6        0.07       -5.44      4.42 o
   7  -2   6        2.22       -1.70      5.19 o
  -6  -1   6        1.44        3.65      3.65 o
  -5  -1   6       59.04       39.26      6.14 o
  -4  -1   6        3.03        0.33      1.98 o
  -3  -1   6      190.74      181.94      8.33 o
  -2  -1   6        1.58       -1.83      1.63 o
  -1  -1   6     1102.07     1372.21     62.79 o
   0  -1   6       39.45       47.17      3.72 o
   1  -1   6      466.81      533.54     21.89 o
   2  -1   6        6.90        3.47      1.72 o
   3  -1   6        0.05       -3.42      1.71 o
   4  -1   6        1.03       -4.80      2.40 o
   5  -1   6       32.29       44.16      5.21 o
   6  -1   6        0.01       -3.87      4.23 o
   7  -1   6       12.63       21.62      6.04 o
   8  -1   6        0.00        1.49      7.57 o
  -8   0   6        0.49       -0.60      2.92 o
  -7   0   6        2.28        5.15      2.82 o
  -6   0   6        4.86       11.25      7.23 o
  -5   0   6       10.34        5.21      3.20 o
  -4   0   6       43.32       33.41      3.02 o
  -3   0   6       30.16       32.14      3.89 o
  -2   0   6       12.44        7.50      1.76 o
  -1   0   6        3.77        8.32      1.70 o
   0   0   6        5.52        7.35      1.67 o
   1   0   6      236.04      252.76     12.34 o
   2   0   6       85.61       87.93      4.19 o
   3   0   6      378.93      401.72     16.79 o
   4   0   6      178.88      158.74      8.25 o
   5   0   6      509.28      528.66     34.76 o
   6   0   6       29.57       31.38      4.43 o
   7   0   6       55.10       73.35      8.40 o
   8   0   6        0.01       -2.23      4.19 o
  -8   1   6        2.31        4.06      3.35 o
  -7   1   6       16.76       20.52      3.54 o
  -6   1   6       30.84       23.86      4.53 o
  -5   1   6      255.86      299.79     38.40 o
  -4   1   6       76.01       78.04      4.84 o
  -3   1   6      264.76      316.34     15.21 o
  -2   1   6        5.52        6.38      1.69 o
  -1   1   6      628.63      852.31     34.44 o
   0   1   6      234.13      288.19     12.26 o
   1   1   6      628.52      830.48     33.76 o
   2   1   6        1.92       -1.51      1.33 o
   3   1   6       71.47       72.67      4.76 o
   4   1   6       23.44       16.25      2.29 o
   5   1   6      269.29      250.51     12.68 o
   6   1   6       79.72       75.49     12.41 o
   7   1   6       19.68       10.61      3.90 o
   8   1   6        1.05        3.90      4.25 o
  -8   2   6        0.00       -4.06      5.14 o
  -7   2   6       26.22       20.82      5.54 o
  -6   2   6       17.47       21.92      4.73 o
  -5   2   6      210.49      243.97     26.14 o
  -4   2   6      195.05      203.26     16.10 o
  -3   2   6      174.87      205.78     11.72 o
  -2   2   6       21.90       21.67      2.67 o
  -1   2   6       86.28       92.25      4.64 o
   0   2   6      180.19      232.86     10.09 o
   1   2   6      108.56      157.61      7.25 o
   2   2   6       48.49       55.93      2.59 o
   3   2   6      148.04      174.76      7.21 o
   4   2   6      186.73      181.32      7.53 o
   5   2   6        1.39        4.03      2.25 o
   6   2   6        7.73        4.84      3.54 o
   7   2   6        2.48        0.21      3.37 o
   8   2   6        0.14        0.09      4.03 o
   9   2   6        4.59        2.80      4.94 o
  -8   3   6        0.00       -5.81      5.14 o
  -7   3   6        1.24        8.79      5.27 o
  -6   3   6        0.02        1.22      4.46 o
  -5   3   6        5.94        6.14      2.68 o
  -4   3   6       13.09       11.82      2.57 o
  -3   3   6        7.22        9.77      2.36 o
  -2   3   6       35.20       45.18      3.34 o
  -1   3   6      387.74      440.00     20.35 o
   0   3   6      752.67      987.50     44.87 o
   1   3   6      860.69     1050.85     38.49 o
   2   3   6      841.06      982.35     38.37 o
   3   3   6       61.20       59.36      3.00 o
   4   3   6       54.24       61.10      4.59 o
   5   3   6       43.95       43.87      4.75 o
   6   3   6       29.58       31.72      4.06 o
   7   3   6       15.32       12.18      3.43 o
   8   3   6        0.54       -2.00      4.32 o
   9   3   6        0.00        5.73      4.80 o
  -7   4   6        0.35        5.54      5.54 o
  -6   4   6       15.51       12.98      5.14 o
  -5   4   6       22.81       29.71      5.34 o
  -4   4   6       79.26       76.93     17.24 o
  -3   4   6       80.77       98.90      9.03 o
  -2   4   6       27.59       26.38      2.75 o
  -1   4   6       97.61       93.74      5.46 o
   0   4   6      184.62      195.00      9.73 o
   1   4   6      323.30      378.91     15.85 o
   2   4   6       49.77       66.30      3.58 o
   3   4   6        2.45        3.99      1.45 o
   4   4   6       71.83       70.74      3.52 o
   5   4   6        0.17       -2.09      1.94 o
   6   4   6        7.47       12.87      2.78 o
   7   4   6        4.66        6.16      3.41 o
   8   4   6        9.81        8.94      6.94 o
   9   4   6        2.13        0.87      4.01 o
  -6   5   6        1.27        1.35      5.68 o
  -5   5   6        3.52        3.38      4.73 o
  -4   5   6       18.88       18.78      4.12 o
  -3   5   6       12.78       11.26      3.47 o
  -2   5   6       17.36       15.05      2.76 o
  -1   5   6        6.93        2.32      1.86 o
   0   5   6       17.41       17.19      2.95 o
   1   5   6        1.07        0.86      1.95 o
   2   5   6      118.11      123.59      5.95 o
   3   5   6        3.20        2.61      1.53 o
   4   5   6      291.41      299.43     12.64 o
   5   5   6       23.23       21.73      2.76 o
   6   5   6       11.76        9.50      2.63 o
   7   5   6        0.18       -1.16      3.25 o
   8   5   6        1.58        3.08      4.04 o
   9   5   6        0.26        0.34      4.14 o
  -6   6   6        2.80        2.16      5.27 o
  -5   6   6        0.03       -0.27      5.14 o
  -4   6   6        3.64        6.10      3.74 o
  -3   6   6       12.20       10.65      3.85 o
  -2   6   6        0.48       -2.60      3.10 o
  -1   6   6        2.63       -0.59      3.58 o
   0   6   6       93.83       86.43      6.65 o
   1   6   6        1.39       -3.37      2.75 o
   2   6   6      101.81      131.22      7.26 o
   3   6   6       16.06       13.20      2.40 o
   4   6   6       21.19       19.11      3.84 o
   5   6   6        3.21        1.91      2.19 o
   6   6   6        1.83        5.58      2.41 o
   7   6   6        2.99       -0.79      2.89 o
   8   6   6       14.47       13.85      4.38 o
  -5   7   6        0.00       -9.06      4.73 o
  -4   7   6        4.54        3.39      3.79 o
  -3   7   6        0.28        3.95      3.61 o
  -2   7   6       12.37        8.23      5.14 o
  -1   7   6        4.36       -0.91      3.97 o
   0   7   6       30.80       28.73      5.52 o
   1   7   6        2.92       -1.71      3.34 o
   2   7   6       55.17       61.14      5.62 o
   3   7   6        9.05       10.35      2.27 o
   4   7   6       15.92       15.65      2.43 o
   5   7   6        0.29       -2.65      2.08 o
   6   7   6       11.57        6.61      2.81 o
   7   7   6        2.54        1.08      2.96 o
   8   7   6        6.89        4.48      4.05 o
  -4   8   6        0.24        1.89      4.16 o
  -3   8   6        0.47        2.12      4.00 o
  -2   8   6        3.78        7.29      4.16 o
  -1   8   6        0.50        4.07      3.65 o
   0   8   6       48.06       69.05     21.97 o
   1   8   6        7.82       13.09      4.32 o
   2   8   6        0.05       -3.61      3.02 o
   3   8   6        0.01       -2.15      1.97 o
   4   8   6        2.37       -0.28      2.06 o
   5   8   6        0.86        0.73      2.56 o
   6   8   6        2.91       -0.26      2.90 o
   7   8   6        0.92       -0.45      2.97 o
  -2   9   6        1.69        1.58      4.29 o
  -1   9   6        1.21       -1.88      4.03 o
   0   9   6        0.54       -3.40      3.81 o
   1   9   6        0.21       -3.76      3.73 o
   2   9   6        0.15       -4.38      3.67 o
   3   9   6        0.57       -4.77      2.68 o
   4   9   6        6.24        2.72      2.82 o
   5   9   6        1.51        3.56      2.89 o
   6   9   6       12.14       16.99      3.57 o
   0  10   6        0.29       -1.61      4.42 o
   1  10   6        0.65        4.23      4.33 o
   2  10   6        0.46       -2.32      4.29 o
   3  10   6        2.29        3.25      6.90 o
   4  10   6        1.92       -2.02      4.26 o
   5  10   6        0.47        2.69      3.61 o
  -2  -7   7        0.19       -1.76      5.26 o
  -1  -7   7        3.24       -0.54      8.38 o
  -5  -6   7        0.08        1.05      6.96 o
  -4  -6   7        1.64       -9.04      4.58 o
  -3  -6   7        1.18        5.74      4.74 o
  -2  -6   7        2.05        0.95      4.58 o
  -1  -6   7        0.84       -1.22      4.64 o
   0  -6   7        9.29       15.69      8.38 o
   1  -6   7        7.99        9.75      5.08 o
   2  -6   7        1.42        1.40      4.73 o
  -6  -5   7        4.36        2.32      3.59 o
  -5  -5   7        8.20        8.96      3.87 o
  -4  -5   7        2.64        4.48      3.52 o
  -3  -5   7       44.34       51.39     15.28 o
  -2  -5   7       61.53       82.22      8.92 o
  -1  -5   7        0.01       -1.08      3.28 o
   0  -5   7       45.20       42.15      6.08 o
   1  -5   7        1.27        6.93      4.74 o
   2  -5   7       16.23       14.37      5.29 o
   3  -5   7        8.73        8.46      5.22 o
   4  -5   7        0.33        0.05      4.90 o
  -6  -4   7        6.53       11.89      4.43 o
  -5  -4   7       11.08        6.47      4.49 o
  -4  -4   7       10.97       18.69      3.81 o
  -3  -4   7       19.79       25.30      4.09 o
  -2  -4   7       92.65      106.40      7.98 o
  -1  -4   7        5.71        6.52      3.47 o
   0  -4   7       26.48       27.74      4.20 o
   1  -4   7       13.05       11.40      3.53 o
   2  -4   7        5.53        1.78      4.28 o
   3  -4   7        0.03       -2.70      4.15 o
   4  -4   7        0.23       -2.05      4.64 o
   5  -4   7        0.51       -6.84      4.68 o
  -6  -3   7        1.05        3.83      5.95 o
  -5  -3   7        2.71       -3.94      2.36 o
  -4  -3   7        6.51       -1.40      2.39 o
  -3  -3   7       10.84        5.65      3.29 o
  -2  -3   7       45.58       57.54      4.55 o
  -1  -3   7        9.53        5.53      2.52 o
   0  -3   7       38.35       41.63      4.61 o
   1  -3   7        2.09       -5.32      2.66 o
   2  -3   7       33.30       30.54      4.23 o
   3  -3   7       15.94       14.56      4.98 o
   4  -3   7       23.63       27.81      6.09 o
   5  -3   7        1.24       -3.98      4.62 o
   6  -3   7        0.65       -4.03      5.16 o
  -6  -2   7       29.19       25.83      7.17 o
  -5  -2   7        4.76        1.51      2.82 o
  -4  -2   7      147.27      149.63     11.49 o
  -3  -2   7       37.51       43.08      3.59 o
  -2  -2   7      160.51      170.05      9.01 o
  -1  -2   7        5.98        0.32      2.28 o
   0  -2   7       46.42       50.78      3.47 o
   1  -2   7       35.01       31.54      4.08 o
   2  -2   7       22.53       16.90      3.60 o
   3  -2   7       25.13       22.57      7.17 o
   4  -2   7        3.41       -3.52      5.14 o
   5  -2   7        0.00        4.25      4.55 o
   6  -2   7        1.45        5.37      5.39 o
   7  -2   7        0.00       -3.97      5.64 o
  -7  -1   7        0.62        5.66      5.54 o
  -6  -1   7       35.22       36.35      5.38 o
  -5  -1   7        0.03       -1.05      2.62 o
  -4  -1   7        4.08       -3.29      3.02 o
  -3  -1   7       26.34       24.98      2.77 o
  -2  -1   7        1.18       -1.92      2.36 o
  -1  -1   7       15.09       11.24      2.51 o
   0  -1   7       62.50       69.89      4.29 o
   1  -1   7       38.67       40.10      3.08 o
   2  -1   7       18.98       23.49      2.64 o
   3  -1   7        0.66       -1.44      2.29 o
   4  -1   7        7.31        1.02      3.16 o
   5  -1   7        3.31        3.27      4.25 o
   6  -1   7       16.29       16.82      7.03 o
   7  -1   7        4.29        7.83      5.75 o
  -8   0   7        0.51        0.51      3.30 o
  -7   0   7        2.75        3.84      3.10 o
  -6   0   7        0.10       -0.74      2.96 o
  -5   0   7       26.44       19.97      3.22 o
  -4   0   7      144.11      141.15      8.63 o
  -3   0   7      152.08      151.96      7.38 o
  -2   0   7      419.22      463.91     21.67 o
  -1   0   7        3.67        5.52      2.02 o
   0   0   7        9.00        9.76      1.92 o
   1   0   7        1.02        3.55      1.77 o
   2   0   7      118.13      101.16      5.42 o
   3   0   7       92.32       82.79      4.80 o
   4   0   7       12.82       12.99      3.64 o
   5   0   7        2.34        1.06      3.40 o
   6   0   7        4.69        4.20      3.66 o
   7   0   7        8.95       14.42     11.63 o
   8   0   7        0.16        0.68      8.25 o
  -8   1   7        5.55        4.87      5.54 o
  -7   1   7        1.86       -2.57      3.16 o
  -6   1   7       37.59       36.72      7.37 o
  -5   1   7       27.87       25.79      4.35 o
  -4   1   7        6.38        2.83      2.68 o
  -3   1   7      223.11      224.65     11.17 o
  -2   1   7      105.48      109.13      6.58 o
  -1   1   7        0.35       -0.35      1.63 o
   0   1   7        1.59        3.30      1.63 o
   1   1   7        3.06        3.82      1.73 o
   2   1   7      153.21      180.18      7.55 o
   3   1   7      345.29      345.36     14.85 o
   4   1   7        3.86        4.98      3.12 o
   5   1   7      152.91      145.58      9.94 o
   6   1   7       49.77       48.07      5.52 o
   7   1   7        1.57       -0.95      3.64 o
   8   1   7       11.84       13.82      6.42 o
  -7   2   7        7.28       11.90      5.14 o
  -6   2   7        4.29       -0.17      3.25 o
  -5   2   7        0.01        0.18      3.30 o
  -4   2   7       22.69       26.52      3.46 o
  -3   2   7       20.52       21.46      3.17 o
  -2   2   7      170.36      192.54      9.65 o
  -1   2   7       10.80        7.01      1.87 o
   0   2   7        0.89        1.52      1.79 o
   1   2   7       44.07       55.21      3.65 o
   2   2   7      278.57      300.53     11.79 o
   3   2   7      467.97      512.75     21.18 o
   4   2   7       91.34       91.10      4.63 o
   5   2   7      170.34      176.46     11.55 o
   6   2   7        0.05        8.79      8.22 o
   7   2   7        2.25        2.77      3.75 o
   8   2   7        2.96        4.41      4.67 o
  -7   3   7        9.56       13.93      5.68 o
  -6   3   7        3.69        2.30      5.14 o
  -5   3   7       16.11       12.17      5.14 o
  -4   3   7        1.05       -1.45      2.40 o
  -3   3   7        0.34       -0.02      2.47 o
  -2   3   7        9.81       13.81      2.82 o
  -1   3   7        3.69        5.21      1.93 o
   0   3   7       52.52       57.21      3.71 o
   1   3   7       17.44       27.81      1.91 o
   2   3   7        6.37        4.65      1.54 o
   3   3   7       30.23       35.96      2.48 o
   4   3   7        3.66        4.11      1.93 o
   5   3   7       38.86       43.66      4.74 o
   6   3   7        8.65        2.22      3.65 o
   7   3   7       33.18       45.90      6.82 o
   8   3   7        6.78        9.35      5.07 o
  -7   4   7        1.36        0.00      5.41 o
  -6   4   7        0.35       -7.44      4.73 o
  -5   4   7        0.16        2.43      5.14 o
  -4   4   7       15.18        6.27      3.53 o
  -3   4   7        0.01        1.35      3.35 o
  -2   4   7       18.49       18.47      3.01 o
  -1   4   7      187.98      182.13      9.38 o
   0   4   7       10.64        7.99      1.99 o
   1   4   7      175.95      211.40      9.48 o
   2   4   7       56.30       62.31      3.30 o
   3   4   7      116.90      128.47      5.50 o
   4   4   7       19.73       17.20      2.38 o
   5   4   7      347.40      390.73     18.98 o
   6   4   7        1.49       -0.29      2.96 o
   7   4   7       28.14       34.39      5.07 o
   8   4   7        6.47        9.33      4.19 o
  -6   5   7        0.37       -3.11      4.87 o
  -5   5   7       11.85       11.63      5.68 o
  -4   5   7        4.08        2.19      3.53 o
  -3   5   7       13.46        8.70      3.62 o
  -2   5   7        6.37       10.12      3.62 o
  -1   5   7       70.83       60.31      6.69 o
   0   5   7        3.75       -0.58      2.36 o
   1   5   7      164.23      173.63      9.09 o
   2   5   7       35.82       41.05      2.96 o
   3   5   7       17.31       18.02      2.41 o
   4   5   7        1.80       -0.51      2.14 o
   5   5   7       23.13       20.35      2.98 o
   6   5   7        0.05       -2.23      2.86 o
   7   5   7        1.25        1.60      3.69 o
   8   5   7        7.14       13.71      4.56 o
  -5   6   7        0.69        3.38      4.87 o
  -4   6   7        7.28        7.06      4.16 o
  -3   6   7        5.03        4.23      3.73 o
  -2   6   7       10.29        1.42      3.35 o
  -1   6   7        0.00        3.27      3.44 o
   0   6   7       37.33       32.35      6.76 o
   1   6   7      118.72      111.26      7.99 o
   2   6   7        3.00       -4.91      2.45 o
   3   6   7       82.60       80.63      4.73 o
   4   6   7       14.00       11.31      2.48 o
   5   6   7       57.06       64.64      4.44 o
   6   6   7        1.51        2.18      2.55 o
   7   6   7       19.44       25.61      6.65 o
   8   6   7        0.49        4.38      4.11 o
  -5   7   7        0.04        7.44      6.09 o
  -4   7   7        0.14       -1.28      3.75 o
  -3   7   7        2.30        1.63      3.89 o
  -2   7   7        0.00       -0.12      3.75 o
  -1   7   7       24.57       27.17      5.33 o
   0   7   7      122.11      115.68     10.50 o
   1   7   7      240.99      250.56     18.84 o
   2   7   7       19.24       19.64      4.29 o
   3   7   7       77.37       93.25      6.12 o
   4   7   7        0.82        2.14      2.23 o
   5   7   7       10.90       13.16      2.71 o
   6   7   7        2.41        1.26      2.79 o
   7   7   7        1.66        3.03      3.25 o
   8   7   7        7.54       13.10      4.71 o
  -3   8   7        0.13        1.22      4.12 o
  -2   8   7        0.75       -0.30      3.92 o
  -1   8   7       18.10       25.28      5.10 o
   0   8   7        3.07        4.66      4.39 o
   1   8   7       25.82       28.46      5.72 o
   2   8   7       17.95       21.04      8.11 o
   3   8   7        0.13        0.07      2.17 o
   4   8   7       25.99       24.07      3.06 o
   5   8   7        0.93        7.08      3.02 o
   6   8   7       14.80       13.63      3.38 o
   7   8   7        3.41        0.95      3.59 o
  -2   9   7        2.62        4.52      4.65 o
  -1   9   7        0.74       -2.02      4.18 o
   0   9   7        3.17       -3.12      5.75 o
   1   9   7        0.51        0.27      6.22 o
   2   9   7        2.84        6.28      4.48 o
   3   9   7        3.56        2.80      2.84 o
   4   9   7        2.12        2.66      2.58 o
   5   9   7        1.81        0.22      2.91 o
   6   9   7       11.73       15.59      3.68 o
   0  10   7        0.45        2.05      8.11 o
   1  10   7        1.59        1.80      4.81 o
   2  10   7        1.12        4.20      4.84 o
   3  10   7        0.07       -3.48      3.61 o
   4  10   7        1.00       -3.52      3.39 o
  -3  -6   8        1.96        6.22      5.52 o
  -2  -6   8        6.95        6.64      5.62 o
  -1  -6   8        0.54       -3.18      5.19 o
   0  -6   8        0.25        7.44      8.52 o
  -5  -5   8        0.51        5.40      5.51 o
  -4  -5   8        9.27       19.77      6.30 o
  -3  -5   8        3.22        8.23      5.19 o
  -2  -5   8        1.44        1.07      4.64 o
  -1  -5   8        4.86       10.50      5.33 o
   0  -5   8        4.56        4.01      5.13 o
   1  -5   8        3.80        6.40      4.73 o
   2  -5   8       12.39        7.65      8.38 o
  -6  -4   8        3.51        1.91      3.96 o
  -5  -4   8        3.01        6.11      4.44 o
  -4  -4   8        0.65        3.02      4.71 o
  -3  -4   8        8.36       16.21      5.20 o
  -2  -4   8        2.89        1.60      4.50 o
  -1  -4   8        3.09        6.41      3.75 o
   0  -4   8       25.61       22.81      4.48 o
   1  -4   8       30.99       40.13     12.31 o
   2  -4   8        4.17        0.54      8.11 o
   3  -4   8       14.10       14.87      5.40 o
   4  -4   8        0.32        0.99      5.30 o
  -6  -3   8        1.60        4.22      3.74 o
  -5  -3   8       20.02       25.74      7.69 o
  -4  -3   8        0.09       -3.19      3.35 o
  -3  -3   8       18.44       11.71      3.90 o
  -2  -3   8       15.82       12.22      4.65 o
  -1  -3   8       24.87       19.36      4.15 o
   0  -3   8        6.68        2.19      3.66 o
   1  -3   8        0.43       -3.96      3.22 o
   2  -3   8        0.08       -5.12      4.22 o
   3  -3   8        0.35        5.97      4.77 o
   4  -3   8        0.50       -3.52      5.54 o
   5  -3   8        0.35        0.54      5.00 o
  -6  -2   8        0.61       -3.97      3.04 o
  -5  -2   8        0.52       -4.59      3.27 o
  -4  -2   8        3.49        6.77      4.08 o
  -3  -2   8       41.30       35.38      4.78 o
  -2  -2   8       10.07        6.71      2.87 o
  -1  -2   8        2.65        7.40      3.46 o
   0  -2   8        0.35       -0.32      3.06 o
   1  -2   8      236.72      223.01     16.13 o
   2  -2   8        4.84        4.37      3.36 o
   3  -2   8      118.56      107.62     10.69 o
   4  -2   8        5.94       13.05      6.15 o
   5  -2   8        5.71        2.31      5.05 o
   6  -2   8        0.30       -0.37      5.19 o
  -7  -1   8        7.40        6.07      5.93 o
  -6  -1   8        1.62        2.73      2.90 o
  -5  -1   8       27.14       17.00      4.99 o
  -4  -1   8        3.88        4.75      3.08 o
  -3  -1   8      146.83      166.25     11.03 o
  -2  -1   8       50.01       52.91      4.50 o
  -1  -1   8       50.79       56.44      4.98 o
   0  -1   8      122.52      133.54      9.33 o
   1  -1   8      133.64      114.77      8.33 o
   2  -1   8       77.08       66.24      6.10 o
   3  -1   8       60.06       65.07      8.14 o
   4  -1   8        1.21        1.96      4.37 o
   5  -1   8        0.08       -2.07      4.50 o
   6  -1   8        2.93        5.77      5.52 o
  -7   0   8       12.28       12.69      3.39 o
  -6   0   8        0.05       -4.05      2.70 o
  -5   0   8       39.18       46.10      4.69 o
  -4   0   8        2.37       -3.06      2.89 o
  -3   0   8        0.66       -4.94      2.47 o
  -2   0   8      147.21      166.93      8.95 o
  -1   0   8       19.08       16.58      3.16 o
   0   0   8       16.83       14.93      2.34 o
   1   0   8       62.88       65.55      4.88 o
   2   0   8       58.17       60.72      5.86 o
   3   0   8       62.44       60.94      7.91 o
   4   0   8       68.85       61.95      8.14 o
   5   0   8        0.47        3.07      4.92 o
   6   0   8       69.47       71.04      9.24 o
   7   0   8        7.32        6.68      6.20 o
  -7   1   8        0.09       -0.14      4.87 o
  -6   1   8        2.84       -2.63      3.62 o
  -5   1   8        4.05        2.31      3.52 o
  -4   1   8       74.78       66.69     10.08 o
  -3   1   8      106.85      123.09      7.71 o
  -2   1   8      107.61      119.18      7.09 o
  -1   1   8      282.49      351.52     17.01 o
   0   1   8       33.38       43.10      3.34 o
   1   1   8      252.11      321.94     13.94 o
   2   1   8      322.88      343.19     16.79 o
   3   1   8      215.45      219.51     11.37 o
   4   1   8      149.33      133.85     10.90 o
   5   1   8        7.44        3.47      3.42 o
   6   1   8       25.43       14.89      5.95 o
   7   1   8        0.00        3.21      5.64 o
  -7   2   8        2.93        3.79      5.27 o
  -6   2   8       35.86       20.15      6.22 o
  -5   2   8        0.89       -0.54      5.00 o
  -4   2   8       62.21       86.13      8.25 o
  -3   2   8       49.57       60.38      4.44 o
  -2   2   8      261.83      325.81     15.77 o
  -1   2   8      111.47      131.05      6.55 o
   0   2   8       10.08        6.49      2.24 o
   1   2   8      132.19      152.88      8.43 o
   2   2   8       87.57       97.86      5.66 o
   3   2   8      120.81      114.04      6.95 o
   4   2   8        3.28       -3.11      3.50 o
   5   2   8       21.79       18.42      4.28 o
   6   2   8        7.81        9.95      4.54 o
   7   2   8       13.45       13.86      4.63 o
   8   2   8        7.69       15.82      9.47 o
  -7   3   8        0.65       -1.76      5.27 o
  -6   3   8        8.94        7.57      5.95 o
  -5   3   8        2.68       -8.65      4.60 o
  -4   3   8        4.21        1.15      5.75 o
  -3   3   8        0.49       -3.81      3.27 o
  -2   3   8       64.58       65.55      4.75 o
  -1   3   8        4.41        1.89      2.34 o
   0   3   8      247.78      270.01     11.92 o
   1   3   8       61.92       58.83      4.10 o
   2   3   8      412.22      488.97     19.62 o
   3   3   8        1.79        1.46      1.70 o
   4   3   8      164.95      164.83      9.33 o
   5   3   8       10.19       11.51      4.16 o
   6   3   8       15.06       15.54      3.64 o
   7   3   8        8.57        9.87      5.10 o
   8   3   8       10.05        7.19      5.71 o
  -6   4   8        2.33        7.03      5.81 o
  -5   4   8        0.58       -3.11      5.14 o
  -4   4   8       24.99       23.16      4.73 o
  -3   4   8        6.66        5.67      3.82 o
  -2   4   8      275.80      271.16     22.45 o
  -1   4   8       21.95       23.60      3.60 o
   0   4   8      276.31      286.00     16.52 o
   1   4   8       44.70       46.06      3.38 o
   2   4   8       53.14       56.94      3.30 o
   3   4   8       59.31       59.97      3.90 o
   4   4   8       24.89       25.80      3.40 o
   5   4   8       12.08        8.53      3.28 o
   6   4   8        1.60        6.55      3.42 o
   7   4   8        0.01       -4.18      3.64 o
   8   4   8        2.25        8.96      4.52 o
  -6   5   8        4.23        1.35      5.41 o
  -5   5   8        0.26       -2.16      5.27 o
  -4   5   8        3.31        2.72      3.92 o
  -3   5   8        0.19        1.78      3.68 o
  -2   5   8       37.11       37.76      8.11 o
  -1   5   8       44.75       52.27      6.45 o
   0   5   8        3.95       -1.81      3.17 o
   1   5   8        1.35       -1.76      2.45 o
   2   5   8       36.53       39.66      3.20 o
   3   5   8       48.23       43.91      3.53 o
   4   5   8       24.64       28.97      4.32 o
   5   5   8       20.45       12.17      2.85 o
   6   5   8       56.12       57.92      5.43 o
   7   5   8        1.93        1.32      3.94 o
   8   5   8        6.90        9.53      4.48 o
  -5   6   8        0.14       -4.19      5.14 o
  -4   6   8        6.16        0.54      5.68 o
  -3   6   8        1.18       -0.25      3.87 o
  -2   6   8       36.05       31.70      5.51 o
  -1   6   8        0.32       -2.33      3.75 o
   0   6   8        7.19        4.79      9.26 o
   1   6   8       15.75        9.57      5.02 o
   2   6   8       48.97       39.03      3.61 o
   3   6   8       35.56       34.23      3.46 o
   4   6   8       33.53       32.00      3.33 o
   5   6   8        1.35        0.47      2.50 o
   6   6   8        5.09        5.21      3.02 o
   7   6   8        2.71        1.13      3.95 o
   8   6   8        0.27       -3.40      4.27 o
  -4   7   8        0.76        2.57      5.27 o
  -2   7   8       16.67       12.91      4.78 o
  -1   7   8       14.49       18.31      5.08 o
   0   7   8        0.35       -3.45      4.49 o
   1   7   8        0.72        2.06      4.66 o
   2   7   8       22.03       28.41      4.39 o
   3   7   8       22.13       23.49      2.98 o
   4   7   8        3.77        8.92      2.55 o
   5   7   8        3.58        2.07      2.63 o
   6   7   8        7.89        3.67      3.13 o
   7   7   8        5.18        7.18      3.51 o
  -3   8   8        2.27        6.84      4.78 o
  -2   8   8        2.26       -1.85      5.34 o
  -1   8   8       16.58       17.44      5.41 o
   0   8   8        1.85        2.12      4.81 o
   1   8   8        0.78        4.50      4.80 o
   2   8   8       19.74       28.70      4.33 o
   3   8   8        0.57        1.87      2.56 o
   4   8   8       13.69       12.52      3.04 o
   5   8   8        1.39       -0.24      2.89 o
   6   8   8        0.31       -1.01      3.04 o
  -1   9   8        5.21        9.84      5.68 o
   0   9   8        0.20       -3.37      4.35 o
   1   9   8        0.64       -3.02      4.48 o
   2   9   8        0.11        2.88      5.27 o
   3   9   8        0.76       -0.27      2.92 o
   4   9   8        2.16       -0.26      2.72 o
   5   9   8        2.76       -0.43      3.39 o
  -3  -5   9        0.03        0.23      5.55 o
  -2  -5   9        3.86       -0.46      5.33 o
  -1  -5   9        0.37       -1.29      7.71 o
   0  -5   9        2.56       -0.41      8.65 o
  -4  -4   9       40.51       57.34     10.55 o
  -3  -4   9        6.05        3.64      5.38 o
  -2  -4   9        4.13        3.34      5.02 o
  -1  -4   9        4.78        4.25      5.22 o
   0  -4   9        0.14       -3.00      5.13 o
   1  -4   9        0.76        3.64      5.06 o
   2  -4   9        2.09        1.07      5.36 o
  -5  -3   9        0.79        0.55      5.25 o
  -4  -3   9        6.75        8.63     13.32 o
  -3  -3   9        0.69        4.30      5.05 o
  -2  -3   9        3.59        2.98      4.83 o
  -1  -3   9        1.72       -6.60      4.48 o
   0  -3   9       33.28       35.47      5.24 o
   1  -3   9        0.09        4.19      7.64 o
   2  -3   9       14.97       22.13      7.78 o
   3  -3   9        5.54        2.61      5.00 o
   4  -3   9        3.94        6.99      5.59 o
  -6  -2   9       12.07        1.26     15.08 o
  -5  -2   9        0.89       -2.38      4.47 o
  -4  -2   9       18.24       24.02     11.70 o
  -3  -2   9       32.29       31.07      9.60 o
  -2  -2   9       62.32       75.16      8.60 o
  -1  -2   9        8.79        1.09      3.72 o
   0  -2   9       34.35       36.92      5.05 o
   1  -2   9        1.24       -0.90      3.67 o
   2  -2   9       25.34       32.76      7.51 o
   3  -2   9       31.26       33.90      6.66 o
   4  -2   9        2.34        2.74      5.28 o
   5  -2   9        0.10       -2.70      5.46 o
  -6  -1   9       14.33       13.49      5.00 o
  -5  -1   9        2.63        3.25      4.19 o
  -4  -1   9       32.18       27.39      5.67 o
  -3  -1   9       10.71       11.98      5.00 o
  -2  -1   9       16.25       13.25      3.97 o
  -1  -1   9        0.72       -0.35      3.45 o
   0  -1   9        0.14        0.82      3.66 o
   1  -1   9       25.33       24.66      4.54 o
   2  -1   9       23.51       31.59      6.33 o
   3  -1   9        1.22       -0.21      4.60 o
   4  -1   9        9.68        6.22      5.39 o
   5  -1   9        3.34        6.95      7.03 o
   6  -1   9        0.02       -1.33      5.82 o
  -6   0   9        2.63       -0.52      4.06 o
  -5   0   9        0.07        3.32      4.02 o
  -4   0   9       12.50       10.17      4.64 o
  -3   0   9       26.49       26.75      5.49 o
  -2   0   9        0.15       -5.86      2.93 o
  -1   0   9       99.02      106.72      9.27 o
   0   0   9      140.31      146.59     10.04 o
   1   0   9       23.21       20.89      4.27 o
   2   0   9       69.17       71.82      8.64 o
   3   0   9       26.42       17.05      5.55 o
   4   0   9       36.43       27.62      6.43 o
   5   0   9        1.85       -0.52      5.04 o
   6   0   9        0.23        0.18      5.52 o
  -6   1   9        5.44        6.21      4.00 o
  -5   1   9       14.54       12.84      4.47 o
  -4   1   9        0.05       -3.20      3.64 o
  -3   1   9       13.59       11.94      3.51 o
  -2   1   9       41.29       42.12      4.99 o
  -1   1   9       77.01       81.14     10.52 o
   0   1   9       30.78       34.08      4.80 o
   1   1   9       14.46       16.41      4.00 o
   2   1   9       67.40       69.25      6.57 o
   3   1   9        1.71        6.67      5.07 o
   4   1   9        2.46        4.86      8.38 o
   5   1   9        7.93       10.41      8.65 o
   6   1   9        0.07       -0.19      6.83 o
   7   1   9       34.57       28.98      8.09 o
  -6   2   9        0.13        1.22      5.54 o
  -5   2   9        0.08       -4.06      5.68 o
  -4   2   9        1.65        5.11      3.86 o
  -3   2   9       26.48       26.95      4.06 o
  -2   2   9       32.03       35.64      5.75 o
  -1   2   9       20.43       18.70      4.08 o
   0   2   9      115.47      124.48      8.64 o
   1   2   9      244.54      263.85     15.80 o
   2   2   9       41.21       44.39      5.16 o
   3   2   9       86.94       79.11      9.28 o
   4   2   9       32.82       33.06      6.58 o
   5   2   9        9.38        4.38      5.19 o
   6   2   9        3.43        0.42      5.56 o
   7   2   9       21.22       18.66      9.60 o
  -6   3   9        1.60       -6.09      5.27 o
  -5   3   9        6.75        7.03      6.36 o
  -4   3   9        5.86        9.74      6.22 o
  -3   3   9       47.08       44.12      4.78 o
  -2   3   9       18.32       16.37      3.58 o
  -1   3   9       57.98       63.55      9.94 o
   0   3   9       24.48       34.79      4.62 o
   1   3   9       76.98       81.33      6.79 o
   2   3   9        1.45       -0.31      4.27 o
   3   3   9        0.01       -8.63      4.32 o
   4   3   9       33.93       25.05      4.40 o
   5   3   9       19.21       13.29      9.87 o
   6   3   9        2.36        6.02      5.42 o
   7   3   9       14.88        9.47      9.20 o
  -6   4   9        2.38       -4.33      5.41 o
  -5   4   9        0.95        3.79      5.95 o
  -4   4   9        1.62       -5.41      5.54 o
  -3   4   9       13.37        3.95      4.30 o
  -2   4   9       10.78        8.00      3.37 o
  -1   4   9        0.75        0.96      3.18 o
   0   4   9        0.34       -1.03      3.01 o
   1   4   9       53.44       52.05      3.37 o
   2   4   9        8.43        9.14      2.37 o
   3   4   9      228.57      225.59     11.04 o
   4   4   9       15.32       15.18      3.90 o
   5   4   9       42.53       33.61      7.54 o
   6   4   9        3.91        8.51      4.13 o
   7   4   9       62.03       81.16     23.60 o
  -5   5   9        0.16        0.00      5.95 o
  -4   5   9        3.16       -3.25      5.14 o
  -3   5   9       55.45       50.46      6.88 o
  -2   5   9        5.86       10.77      4.64 o
  -1   5   9       39.86       40.06      4.79 o
   0   5   9        1.40        0.07      6.63 o
   1   5   9       49.34       48.39      4.77 o
   2   5   9       30.38       27.56      3.68 o
   3   5   9      123.66      129.96      9.70 o
   4   5   9        3.62        5.26      2.95 o
   5   5   9        0.20        0.18      3.40 o
   6   5   9        0.01       -2.10      3.46 o
   7   5   9        4.78        5.98      6.76 o
  -4   6   9        0.00        3.79      6.09 o
  -3   6   9        1.70       10.95      7.64 o
  -2   6   9        6.82        2.03      4.40 o
  -1   6   9       11.04        9.24      4.78 o
   0   6   9        4.62       -1.31      4.34 o
   1   6   9       10.40        0.90      4.52 o
   2   6   9       38.59       29.48      3.32 o
   3   6   9        7.66        5.39      2.61 o
   4   6   9       17.92       17.84      3.30 o
   5   6   9       22.06       18.47      3.64 o
   6   6   9       16.40       22.97      5.30 o
   7   6   9       10.48       13.85      5.72 o
  -3   7   9        2.26       16.59     10.01 o
  -2   7   9        6.04        2.72      4.73 o
  -1   7   9        3.02        3.66      5.00 o
   0   7   9       11.98        9.55      5.02 o
   1   7   9        6.39        0.98      5.14 o
   2   7   9      141.01      141.89     19.40 o
   3   7   9       25.56       31.29      3.78 o
   4   7   9       38.50       44.00      4.26 o
   5   7   9       32.20       33.32      4.10 o
   6   7   9        0.01       -3.32      3.20 o
  -2   8   9        8.24       10.61      5.44 o
  -1   8   9        0.54       -3.29      4.87 o
   0   8   9       12.38        8.25      5.45 o
   1   8   9        2.50        0.70      4.83 o
   2   8   9        1.64       -0.81      3.32 o
   3   8   9        5.16        7.86      4.05 o
   4   8   9        3.62        4.12      3.05 o
   5   8   9        6.82        6.75      3.63 o
   6   8   9       10.58       10.67      3.93 o
   0   9   9        0.20       -6.03      4.77 o
   1   9   9        2.04        1.50      5.10 o
   2   9   9        7.89       12.58      4.28 o
   3   9   9        0.04        1.71      3.08 o
   4   9   9        8.81       11.08      3.86 o
  -2  -4  10        3.52        2.76      5.80 o
  -1  -4  10        7.40        4.72      5.95 o
   0  -4  10        1.62       -0.95      8.92 o
  -4  -3  10        3.32       -3.88      6.00 o
  -3  -3  10        1.82       -5.10      5.53 o
  -2  -3  10        0.06       -5.61      4.92 o
  -1  -3  10        2.78        9.78      5.69 o
   0  -3  10        6.62       18.53      9.60 o
   1  -3  10        5.18       -0.06      5.46 o
   2  -3  10        4.19       -0.74      5.45 o
  -5  -2  10        0.72      -10.80      5.40 o
  -4  -2  10        3.97        7.90      5.68 o
  -3  -2  10        0.03        0.04      5.52 o
  -2  -2  10        0.05       -3.71      5.26 o
  -1  -2  10       48.40       44.79      7.31 o
   0  -2  10        4.49        2.33      4.19 o
   1  -2  10        2.66        2.86      5.51 o
   2  -2  10       20.78       15.98      6.04 o
   3  -2  10        7.92        4.09      5.88 o
   4  -2  10        2.67       -0.31      5.67 o
  -5  -1  10       12.98        5.49      6.49 o
  -4  -1  10        5.87        4.21      5.46 o
  -3  -1  10        4.48       -1.25      5.08 o
  -2  -1  10       26.96       20.67      6.49 o
  -1  -1  10       50.54       44.30      5.89 o
   0  -1  10       50.99       48.69      6.20 o
   1  -1  10        1.89        3.45      5.02 o
   2  -1  10       63.65       61.50      8.77 o
   3  -1  10        1.69       -1.60      5.13 o
   4  -1  10       15.91       14.28      6.10 o
   5  -1  10       15.30       15.29      6.79 o
  -5   0  10        7.97        9.55      5.03 o
  -4   0  10       35.74       35.37      6.46 o
  -3   0  10        5.32        7.58      4.81 o
  -2   0  10        1.84       -4.57      4.87 o
  -1   0  10       13.30        7.96      4.28 o
   0   0  10        0.09       -6.37      3.95 o
   1   0  10       11.99        9.03      5.37 o
   2   0  10        3.42        2.08      5.10 o
   3   0  10        0.66        4.56      4.95 o
   4   0  10        6.24        6.27      6.22 o
   5   0  10        1.08        4.80      8.92 o
  -5   1  10        0.31        1.41      4.33 o
  -4   1  10        1.21        8.63      4.71 o
  -3   1  10        1.59       10.14      7.44 o
  -2   1  10      124.10      138.82     12.49 o
  -1   1  10       29.86       38.01      5.15 o
   0   1  10      342.35      373.02     21.76 o
   1   1  10       32.97       33.74      5.08 o
   2   1  10      133.91      138.14     13.11 o
   3   1  10       10.44       13.25      5.51 o
   4   1  10       52.08       53.12      8.22 o
   5   1  10        0.53        5.89      5.94 o
   6   1  10        2.87       -4.43      6.07 o
  -5   2  10        0.26       -2.40      4.12 o
  -4   2  10       26.85       21.68      5.35 o
  -3   2  10        6.54        3.35      4.48 o
  -2   2  10       72.82       89.35      7.47 o
  -1   2  10        7.01       15.20      4.22 o
   0   2  10      278.69      317.85     18.70 o
   1   2  10       44.65       52.91      8.17 o
   2   2  10      200.01      183.29     31.64 o
   3   2  10        2.84       -4.53      4.68 o
   4   2  10        3.24       -1.74      5.33 o
   5   2  10        4.89        6.08      5.81 o
   6   2  10       13.23        2.86      6.93 o
  -5   3  10        0.04       -0.01      4.14 o
  -4   3  10        0.04       -0.76      4.11 o
  -3   3  10        0.71        3.20      6.56 o
  -2   3  10        0.02       -3.45      3.53 o
  -1   3  10       28.13       24.61      4.38 o
   0   3  10        1.67        2.31      3.73 o
   1   3  10       77.57       72.71     11.16 o
   2   3  10        3.16        3.90      5.08 o
   3   3  10       13.11       15.14     10.28 o
   4   3  10       52.32       45.50     14.00 o
   5   3  10        6.98        4.28      5.55 o
   6   3  10       74.38       67.48     10.17 o
  -5   4  10        0.30       -5.14      5.95 o
  -4   4  10       22.24       17.98      7.17 o
  -3   4  10       14.14       13.31      4.87 o
  -2   4  10       43.48       41.58      7.16 o
  -1   4  10       82.01       80.60     11.48 o
   0   4  10       61.61       85.72      9.45 o
   1   4  10        3.70        2.13      7.23 o
   2   4  10       59.71       55.54      7.74 o
   3   4  10       22.39       12.29      5.71 o
   4   4  10       22.21       11.18      8.59 o
   5   4  10        0.35        4.79      5.39 o
   6   4  10       10.49       14.74      6.95 o
  -4   5  10       11.21        5.41      6.76 o
  -3   5  10        0.86       -1.49      6.49 o
  -2   5  10        7.88        1.69      4.69 o
  -1   5  10       29.88       22.52      5.88 o
   0   5  10       23.35       26.16      5.88 o
   1   5  10       32.44       30.50      3.16 o
   2   5  10        6.77        5.18      3.24 o
   3   5  10        6.39        4.08      3.36 o
   4   5  10        1.60       -2.04      3.60 o
   5   5  10       15.42        8.96      6.17 o
   6   5  10        4.32        1.73      6.00 o
  -3   6  10        5.78        6.63      6.76 o
  -2   6  10        1.35       -1.07      4.62 o
  -1   6  10       13.16       15.50      6.69 o
   0   6  10       12.86        6.87      5.19 o
   1   6  10       15.21        7.61      3.44 o
   2   6  10        0.01        0.04      2.48 o
   3   6  10       17.41       16.27      3.06 o
   4   6  10        3.25        6.68      2.94 o
   5   6  10       14.38       17.80      3.70 o
   6   6  10        6.36        2.75      4.90 o
  -2   7  10        2.27        2.86      4.82 o
  -1   7  10       14.72        8.02      5.56 o
   0   7  10       18.48       10.21      5.59 o
   1   7  10        0.05        1.17      5.07 o
   2   7  10        0.65       -2.60      3.18 o
   3   7  10        9.33        8.16      3.05 o
   4   7  10       19.31       14.75      3.52 o
   5   7  10        0.10        5.73      3.23 o
  -1   8  10        0.26       -8.44      4.76 o
   0   8  10        0.00       -4.13      4.78 o
   1   8  10        6.21        1.67      5.26 o
   2   8  10        0.00       -4.04      2.97 o
   3   8  10       24.88       21.14      6.19 o
   4   8  10       10.13        4.63      3.35 o
  -3  -2  11        0.19        1.40      6.13 o
  -2  -2  11        5.52        0.91      6.23 o
  -1  -2  11       17.55       16.16      6.58 o
   0  -2  11       12.75       26.91     10.95 o
   1  -2  11       32.08       21.63      6.98 o
   2  -2  11        0.13       -5.75      5.52 o
  -4  -1  11        2.54        3.00      6.10 o
  -3  -1  11       10.37        7.53      6.00 o
  -2  -1  11        1.68        0.16      5.65 o
  -1  -1  11        2.88        2.26      6.07 o
   0  -1  11        5.56        5.27      5.91 o
   1  -1  11        5.60       12.40      6.27 o
   2  -1  11        0.29       -0.62      5.81 o
   3  -1  11       15.01       15.16      6.58 o
  -4   0  11        3.49       10.00      5.53 o
  -3   0  11        1.66       -1.67      5.55 o
  -2   0  11        0.16       -3.79      5.10 o
  -1   0  11       11.58        7.98      6.12 o
   0   0  11        6.26       -3.09      5.39 o
   1   0  11       75.39       57.93      8.91 o
   2   0  11        1.62        0.74      5.67 o
   3   0  11       50.42       37.97      7.99 o
   4   0  11        0.05        4.77      6.76 o
  -4   1  11        0.38       -2.29      4.81 o
  -3   1  11        3.06       -2.16      8.38 o
  -2   1  11        3.79        0.11      4.84 o
  -1   1  11        0.23       -7.55      4.17 o
   0   1  11       11.95       13.25      6.37 o
   1   1  11       79.71       74.76     13.25 o
   2   1  11        0.02       -1.62      5.25 o
   3   1  11       13.27       11.60      5.82 o
   4   1  11        0.42        0.11      5.54 o
   5   1  11        1.81        4.18      6.96 o
  -4   2  11        0.04        0.22      4.66 o
  -3   2  11        3.43       -0.39      4.87 o
  -2   2  11        4.53        4.03      4.81 o
  -1   2  11       79.20       76.21      7.61 o
   0   2  11       25.51       28.59      6.72 o
   1   2  11        2.01       13.03      7.71 o
   2   2  11        0.26        3.27      5.13 o
   3   2  11        1.91        0.73      5.05 o
   4   2  11        0.22       -2.13      5.35 o
   5   2  11       16.65        6.53      6.56 o
  -4   3  11        3.67        3.20      4.76 o
  -3   3  11       25.05       21.37      5.74 o
  -2   3  11        6.34        2.84      4.02 o
  -1   3  11      119.56      119.43      9.39 o
   0   3  11       50.20       42.18      7.41 o
   1   3  11       13.61        7.10      5.37 o
   2   3  11        7.79        6.35      5.49 o
   3   3  11        0.42       -0.39      5.10 o
   5   3  11        0.03        1.34      6.08 o
  -4   4  11        0.89        0.51      4.87 o
  -3   4  11       16.03       16.90      5.27 o
  -2   4  11        0.05        4.30      6.09 o
  -1   4  11        0.21        1.65      4.92 o
   0   4  11        0.28       -1.56      5.75 o
   1   4  11        3.12        0.63      5.45 o
   2   4  11       15.65        7.71      5.43 o
   3   4  11        9.19        3.07      5.07 o
   4   4  11       48.87       54.13     11.70 o
   5   4  11       35.09       24.22      7.47 o
  -3   5  11        2.85       10.14      7.44 o
  -2   5  11       17.69       12.29      8.05 o
  -1   5  11       20.03       29.49      6.50 o
   0   5  11       34.34       21.53      6.21 o
   1   5  11       34.98       36.29     12.85 o
   2   5  11       31.43       30.64      6.69 o
   3   5  11        0.90        5.07      7.71 o
   4   5  11       15.49       17.29      6.49 o
   5   5  11       34.75       11.64      7.18 o
  -2   6  11        2.69       -1.14      5.21 o
  -1   6  11        1.93        1.35      4.97 o
   0   6  11       13.54       12.58      8.79 o
   1   6  11       11.47        9.53      5.55 o
   2   6  11        0.04       -0.42      5.26 o
   3   6  11        5.41        2.87      5.60 o
   4   6  11       20.79       16.51      6.73 o
   5   6  11        1.81       -1.24      8.92 o
  -1   7  11        1.08       -2.84      5.68 o
   0   7  11        5.89        3.13      5.59 o
   1   7  11        0.00       -4.22      5.25 o
   2   7  11        1.39       -0.80      3.42 o
   3   7  11        9.21        6.02      6.04 o
   4   7  11       48.85       64.84      9.56 o
  -2   0  12       22.70       27.01      7.14 o
  -1   0  12        2.51        0.81     10.01 o
   0   0  12        0.04       -5.27      9.06 o
   1   0  12        0.00        0.24     10.68 o
   2   0  12        0.03        1.77      6.37 o
  -2   1  12        0.81       -3.38      6.42 o
  -1   1  12       36.70       39.22     12.04 o
   0   1  12       43.79       43.76      8.19 o
   1   1  12       40.83       22.55      7.24 o
   2   1  12       54.67       57.47      9.16 o
   3   1  12        0.16        4.16      6.42 o
  -3   2  12        0.20        0.32      5.36 o
  -2   2  12       40.54       38.94     11.63 o
  -1   2  12       47.77       57.07     13.12 o
   0   2  12       59.01       63.54      9.36 o
   1   2  12       93.49       68.38      9.54 o
   2   2  12       27.79       26.93      7.14 o
   3   2  12        0.07        2.64      6.04 o
  -2   3  12        9.26        8.25      8.92 o
  -1   3  12        1.19        6.86      6.16 o
   0   3  12       23.31       20.05      6.79 o
   1   3  12       12.24        7.99      6.27 o
   2   3  12        6.22       -2.17      9.13 o
   3   3  12       11.92       12.16      6.55 o
   4   3  12        1.16        4.70      6.62 o
  -2   4  12        0.36        3.92      7.84 o
  -1   4  12       17.30       15.35      6.27 o
   0   4  12        0.19       -4.37      5.31 o
   1   4  12       29.23       30.26      9.94 o
   2   4  12       15.69       19.20     10.41 o
   3   4  12        7.42        4.78      6.24 o
   4   4  12       15.58       14.59      6.94 o
  -1   5  12        0.45        2.03      5.39 o
   0   5  12        1.14        2.65      5.87 o
   1   5  12       28.54       24.95      7.98 o
   2   5  12        6.64        5.97      8.99 o
   3   5  12        4.24        2.35      5.99 o
   0   6  12        1.30       -2.20      5.59 o
   1   6  12        5.00        3.89      5.98 o
   2   6  12        0.73       -6.43      5.33 o
   3   6  12        8.71        4.56      7.78 o
 
